# Supplementary material for: Plant Growth Environments with Programmable Relative Humidity and Homogeneous Nutrient Availability
Source: PLoS One. 2016 Jun 15;11(6):e0155960. doi: 10.1371/journal.pone.0155960 (PMC4909320; doi:10.1371/journal.pone.0155960)
Supplement: S1 Data — (XLSX) [file pone.0155960.s003.xlsx]

## Sheet: p-value near and away from root
Null Hypothesis: There is no significant difference between the concentration near the root compared to the concentration away from the root
rel variance NO3	rel var P	rel var K	Root		Rel variance NEAR root	Rel variance AWAY root										T-test
-0.0363924	0.0668496	-0.0299153	0		0.219937	-0.0363924											for roots
0.0348101	0.132719	0.0485907	0		-0.245253	0.0348101										p-value	0.837554
-0.00316456	0.100961	-0.00778143	0		0.0885529	-0.00316456
0.0300633	0.132719	0.0136607	0		-0.0453564	0.0300633										the P-value is high if (greater than 0.05) cannot reject null hypothesis
0.0151188	0.0301236	0.0248336	0		0.1328	0.0151188										The p-value is low if (less than 0.05) can reject null hypthesis
-0.0539957	0.0405711	-0.0347671	0		0.128	-0.0539957
-0.0237581	0.064078	-0.0189729	0		-0.1456	-0.0237581
0.0194384	0.0337803	0.0102314	0		-0.0328228	0.0194384										conclusion: there no significant difference between the concentration of nutrients near and away from the root
-0.1552	-0.104376	-0.312551	0		0.185996	-0.1552
0.0848	0.129759	-0.124695	0		-0.172867	0.0848
-0.0448	0.0371282		0		-0.00246914	-0.0448
-0.00656455	0.0118471	-0.172288	0		-0.120988	-0.00656455
0.059081	0.0306947	-0.118046	0		0.17037	0.059081
-0.0328228	0.092084	-0.147775	0		0.106173	-0.0328228
-0.0700888	0.0472346	-0.0674249	0		-0.0320988	-0.0700888
0.297137	0.225919	0.255483	0		-0.120988	0.297137
-0.218164	-0.0934875	-0.175061	0		0.391905	-0.218164
0.0762621	0.147932	0.14851	0		-0.0523198	0.0762621
-0.0204082	0.0821314	-0.0370336	0		-0.34847	-0.0204082
-0.123523	0.0528072	-0.0920199	0		0.0118153	-0.123523
0.0227273	0.0990832	0.0251017	0		-0.00107411	0.0227273
0.0397727	0.13452	0.0574433	0		0.056928	0.0397727
-0.190341	-0.0373766	-0.162923	0		0.03125	-0.190341
-0.0454545	0.0863893	-0.0535327	0		0.142045	-0.0454545
0.219937	0.00921388	0.203528	1		0.00921388	0.0668496
-0.245253	-0.442462	-0.228082	1		-0.442462	0.132719
0.0885529	-0.00435313	0.0740042	1		-0.00435313	0.100961
-0.0453564	-0.1642	-0.0553293	1		-0.1642	0.132719
0.1328	0.0683842	-0.0138249	1		0.0683842	0.0301236
0.128	0.138284	0.745731	1		0.138284	0.0405711
-0.1456	-0.26918	-0.29466	1		-0.26918	0.064078
-0.0328228	0.00538503	0.593359	1		0.00538503	0.0337803
0.185996	-0.0253096	0.0415508	1		-0.0253096	-0.104376
-0.172867	-0.114701	-0.196801	1		-0.114701	0.129759
-0.00246914	-0.132414	-0.0178132	1		-0.132414	0.0371282
-0.120988	-0.126643	-0.143594	1		-0.126643	0.0118471
0.17037	0.284386	0.160204	1		0.284386	0.0306947
0.106173	0.159346	0.119652	1		0.159346	0.092084
-0.0320988	-0.168323	-0.0267484	1		-0.168323	0.0472346
-0.120988	-0.0163514	-0.0917006	1		-0.0163514	0.225919
0.391905	0.129704	0.300162	1		0.129704	-0.0934875
-0.0523198	0.0203993	-0.039805	1		0.0203993	0.147932
-0.34847	-0.32977	-0.273355	1		-0.32977	0.0821314
0.0118153	-0.219692	-0.060438	1		-0.219692	0.0528072
-0.00107411	0.0420789	0.00921139	1		0.0420789	0.0990832
0.056928	-0.105257	0.0317699	1		-0.105257	0.13452
0.03125	-0.135755	0.0327115	1		-0.135755	-0.0373766
0.142045	-0.146862	0.1012	1		-0.146862	0.0863893
					0.203528	-0.0299153
					-0.228082	0.0485907
					0.0740042	-0.00778143
					-0.0553293	0.0136607
					-0.0138249	0.0248336
					0.745731	-0.0347671
					-0.29466	-0.0189729
					0.593359	0.0102314
					0.0415508	-0.312551
					-0.196801	-0.124695
					-0.0178132
					-0.143594	-0.172288
					0.160204	-0.118046
					0.119652	-0.147775
					-0.0267484	-0.0674249
					-0.0917006	0.255483
					0.300162	-0.175061
					-0.039805	0.14851
					-0.273355	-0.0370336
					-0.060438	-0.0920199
					0.00921139	0.0251017
					0.0317699	0.0574433
					0.0327115	-0.162923
					0.1012	-0.0535327

## Sheet: p-value biomass 
Null Hypothesis: There is no significant difference in the biomass of plants grown in 55% RH than those grown in 95%
Biomass Root 55	Biomass Shoot 55	Biomass Root 95	Biomass Shoot 95				T-test
0.0013	0.0137	0.0156	0.0233					for roots	for shoots
0.0129	0.0355	0.0104	0.0384				p-value	0.0213226	0.0328844
0.0045	0.0218	0.0073	0.0291
0.0068	0.0226	0.0075	0.0199				the P-value is high if (greater than 0.05) cannot reject null hypothesis
0.005	0.0294	0.0108	0.0331				The p-value is low if (less than 0.05) can reject null hypthesis
0.0095	0.0254	0.007	0.0535
0.0064	0.0395	0.0066	0.0269
0.0052	0.0254	0.0076	0.0267				conclusion: there is significant difference between the the root biomass of 55% and 95%
0.0077	0.0272	0.0136	0.046				conclusion: there is significant difference between the the shoot biomass of 55% and 95%
0.013	0.0466	0.0105	0.0363
0.0098	0.0295	0.0158	0.0576
0.0092	0.0337	0.0133	0.0425
0.0061	0.0305	0.0057	0.0249
0.0072	0.0237	0.0136	0.0569
0.0054	0.0229	0.0074	0.0533
		0.0099	0.0407
		0.0089	0.0216

## Sheet: 55% void sizes
	0.55	0.55	0.55	0.55	0.55	0.55	0.55	0.55	0.55	0.55	0.55	0.55	0.55	0.55	0.55
#	2043	2045	2067	2075	2081	2097	2113	2118	2123	2125	2141	4379	4386	4390	4393
1	9.136	56.956	24.705	20.284	12.941	18.269	18.287	6.91	25.132	43.038	20.458	25.703	65.858	54.541	12.238
2	3.84e-06	18.323	3.59e-06	0.018	1.066e-05	1.353e-05	0.028	0.003	1.234e-05	4.064e-06	2.878e-06	8.991e-06	0.023	5.134e-05	4.98e-05
3	0.0004224	0.922	0.0002513	0.035	5.329e-06	2.029e-05	0.016	1.225e-05	8.224e-06	8.128e-06	2.878e-06	8.991e-06	0.004	3.423e-05	6.225e-06								2043	2045	2067	2075	2081	2097	2113	2118	2123	2125	2141	4379	4386	4390	4393	2043	2045	2067	2075	2081	2097	2113	2118	2123	2125	2141	4379
4	0.003	0.003	1.077e-05	5.438e-05	5.329e-06	0.02	0.013	8.169e-06	8.224e-06	4.064e-06	0.004	8.991e-06	0.003	1.711e-05	1.245e-05							bins	0.55	0.55	0.55	0.55	0.55	0.55	0.55	0.55	0.55	0.55	0.55	0.55	0.55	0.55	0.55	0.55	0.55	0.55	0.55	0.55	0.55	0.55	0.55	0.55	0.55	0.55	0.55
5	0.026	0.001	7.181e-06	3.399e-05	0.001	6.763e-06	0.152	4.085e-06	0.241	4.064e-06	5.756e-06	0.0004136	0.0003844	1.711e-05	8.092e-05							1e-06	0	0	0	0	0	0	0	0	0	0	0	0	0	0	0	0	0	0	0	0	0	0	0	0	0	0	0
6	0.006	0.01	7.181e-06	0.54	0.019	0.0004599	2.439e-05	8.169e-06	4.112e-06	8.128e-06	2.878e-06	0.069	1.612	0.084	6.225e-06							5e-06	7	0	214	0	0	0	195	14	181	345	593	0	0	0	0	8.64198	0	35.082	0	0	0	24.5283	13.7255	27.218	32.4553	33.0731	0
7	0.001	0.032	7.181e-06	0.149	0.007	0.002	0.002	0.001	8.224e-06	4.064e-06	1.151e-05	0.0007912	0.428	0.103	0.0001432							1e-05	7	159	113	83	77	62	90	12	89	163	395	76	0	0	35	8.64198	17.706	18.5246	18.8636	25.4967	25.5144	11.3208	11.7647	13.3835	15.334	22.0301	24.2812
8	0.074	0.000254	0.458	0.009	1.066e-05	0.004	0.000248	0.0002287	0.0001028	4.064e-06	2.014e-05	0.013	0.034	5.134e-05	6.225e-06							5e-05	8	184	141	94	132	52	210	19	165	208	382	82	43	47	45	9.87654	20.49	23.1148	21.3636	43.7086	21.3992	26.4151	18.6275	24.812	19.5673	21.3051	26.1981
9	0.017	0.007	7.181e-06	0.015	0.056	2.029e-05	0.002	0.005	0.0008635	4.064e-06	1.439e-05	0.002	0.0002713	0.015	1.867e-05							0.0001	6	55	13	33	17	15	43	2	40	37	83	34	20	14	6	7.40741	6.12472	2.13115	7.5	5.62914	6.17284	5.40881	1.96078	6.01504	3.48071	4.62911	10.8626
10	9.983e-05	0.058	7.181e-06	0.003	0.01	9.468e-05	2.033e-05	1.225e-05	0.0001398	0.004	0.007	0.0008272	4.522e-05	0.004	0.0004295							0.0005	15	102	34	63	20	38	88	21	84	118	125	48	96	77	20	18.5185	11.3586	5.57377	14.3182	6.62252	15.6379	11.0692	20.5882	12.6316	11.1007	6.97156	15.3355
11	0.007	0.074	3.59e-06	6.118e-05	9.059e-05	0.002	4.065e-06	0.001	0.0001275	4.064e-06	0.005	0.025	0.004	1.711e-05	6.225e-06							0.001	14	87	28	42	15	24	64	10	33	58	71	24	91	57	16	17.284	9.6882	4.59016	9.54545	4.96689	9.87654	8.05031	9.80392	4.96241	5.45626	3.95984	7.66773
12	0.004	0.003	3.59e-06	2.719e-05	3.73e-05	1.353e-05	4.065e-06	4.085e-06	0.000259	0.002	8.633e-06	6.294e-05	2.261e-05	0.002	1.867e-05							0.005	9	97	25	57	18	21	37	11	32	62	76	19	76	63	15	11.1111	10.8018	4.09836	12.9545	5.96026	8.64198	4.65409	10.7843	4.81203	5.83255	4.23871	6.07029
13	0.000791	0.001	3.59e-06	1.36e-05	8.526e-05	0.0001758	0.214	8.169e-06	8.224e-06	4.064e-06	5.756e-06	0.0002428	0.0002713	0.002	6.847e-05							0.01	4	57	15	16	5	11	18	7	10	18	18	6	23	18	2	4.93827	6.34744	2.45902	3.63636	1.65563	4.52675	2.26415	6.86275	1.50376	1.69332	1.0039	1.91693
14	0.0007756	0.003	7.181e-06	1.36e-05	5.329e-06	0.0009536	4.065e-06	1.634e-05	1.234e-05	1.626e-05	2.878e-06	0.0001528	0.001	0.000291	7.47e-05							0.05	8	91	15	37	13	14	40	3	15	33	34	20	50	44	3	9.87654	10.1336	2.45902	8.40909	4.30464	5.76132	5.03145	2.94118	2.25564	3.10442	1.89626	6.38978
15	0.0005145	0.006	3.59e-06	0.0004079	5.329e-06	6.763e-06	0.022	0.006	1.234e-05	4.064e-06	1.151e-05	0.017	0.004	0.001	1.245e-05							0.1	2	26	3	6	4	4	1	1	6	8	12	2	8	10	1	2.46914	2.89532	0.491803	1.36364	1.3245	1.64609	0.125786	0.980392	0.902256	0.752587	0.669269	0.638978
16	0.014	0.0006187	3.59e-06	1.36e-05	5.329e-06	0.019	8.13e-06	8.169e-06	0.0006209	4.064e-06	2.878e-06	8.991e-06	0.0001357	0.034	0.106							0.5	0	35	6	7	1	2	7	1	9	12	4	2	16	12	1	0	3.89755	0.983607	1.59091	0.331126	0.823045	0.880503	0.980392	1.35338	1.12888	0.22309	0.638978
17	1.536e-05	0.002	1.077e-05	0.0002243	0.059	0.012	4.065e-06	0.0003186	1.234e-05	4.064e-06	2.878e-06	0.007	0.0004296	0.004	1.245e-05							1	0	4	1	1	0	0	2	0	1	1	0	0	1	2	0	0	0.445434	0.163934	0.227273	0	0	0.251572	0	0.150376	0.0940734	0	0
18	0.0008255	0.005	7.181e-06	0.005	5.329e-06	6.763e-06	0.008	0.007	4.112e-06	4.064e-06	1.151e-05	0.001	0.001	1.711e-05	6.225e-06							5	0	1	2	1	0	0	0	0	0	0	0	0	1	0	0	0	0.111359	0.327869	0.227273	0	0	0	0	0	0	0	0
19	0.042	0.002	7.181e-06	0.012	4.796e-05	0.002	0.002	8.169e-06	0.000185	0.0008088	2.878e-06	0.009	0.064	3.423e-05	0.005							10	1	0	0	0	0	0	0	1	0	0	0	0	0	0	0	1.23457	0	0	0	0	0	0	0.980392	0	0	0	0
20	0.003	0.003	3.59e-06	0.000639	3.73e-05	6.763e-06	0.0003455	0.002	2.056e-05	1.219e-05	5.756e-06	7.193e-05	0.0002261	0.0003252	3.735e-05
21	0.038	0.005	3.59e-06	0.002	5.329e-06	2.029e-05	0.0002642	0.0001144	0.0003002	0.0001138	2.878e-06	8.991e-06	0.014	0.003	3.112e-05																																		Areas
22	0.0002073	0.024	0.008	0.004	1.599e-05	0.0002232	0.006	0.001	4.112e-06	1.626e-05	2.878e-06	3.596e-05	0.037	5.134e-05	0.002																																		1e-06
23	0.005	0.008	7.181e-06	6.798e-06	6.928e-05	2.029e-05	8.13e-06	0.0001266	8.224e-06	4.064e-06	0.006	0.002	0.001	0.0002054	0.002																																		5e-06
24	0.0004531	0.129	1.077e-05	0.001	0.002	4.058e-05	4.065e-06	3.268e-05	2.878e-05	0.708	0.001	0.0001618	0.042	0.0004108	1.245e-05																																		1e-05
25	7.679e-06	0.018	7.181e-06	0.000605	4.263e-05	6.763e-06	8.13e-06	4.085e-06	0.058	1.626e-05	0.0001871	0.001	2.261e-05	0.004	2.49e-05																																		5e-05
26	0.005	0.0005666	1.077e-05	0.0004555	5.329e-06	2.029e-05	8.13e-06	8.169e-05	4.112e-06	4.064e-06	3.453e-05	6.294e-05	0.122	0.001	1.245e-05																																		0.0001
27	7.679e-06	0.319	3.59e-06	0.116	4.796e-05	1.353e-05	1.626e-05	8.169e-06	4.112e-06	0.001	0.007	8.991e-06	2.261e-05	0.0001027	9.96e-05																																		0.0005
28	0.007	0.098	1.436e-05	0.007	4.263e-05	6.763e-06	8.537e-05	0.0007597	4.112e-06	0.333	1.151e-05	0.02	0.071	0.012	5.602e-05																																		0.001
29	7.679e-06	0.00028	3.949e-05	0.006	0.0001066	6.763e-06	9.756e-05	0.003	1.234e-05	0.001	2.878e-06	0.005	0.003	0.019	0.0008964																																		0.005
30	8.063e-05	0.007	3.59e-06	0.056	2.665e-05	2.705e-05	0.0001179	0.007	1.645e-05	0.006	0.004	8.991e-06	4.522e-05	0.0001027	0.0009897																																		0.01
31	6.527e-05	1.303e-05	3.59e-06	6.798e-06	5.329e-06	6.763e-06	2.033e-05	0.0001593	4.112e-06	8.128e-06	2.878e-06	0.0006294	0.002	0.000291	0.0004669																																		0.05
32	0.056	1.776	7.181e-06	5.438e-05	1.066e-05	2.029e-05	1.22e-05	0.004	4.112e-06	8.128e-06	0.01	3.596e-05	0.009	0.0002225	0.001																																		0.1
33	0.007	0.0008401	1.436e-05	0.005	1.066e-05	0.028	8.13e-06	0.0002328	0.002	4.064e-05	2.878e-06	2.697e-05	0.0004974	0.58	0.0003175																																		0.5
34	0.0007641	0.142	1.077e-05	0.004	5.329e-06	0.012	4.065e-06	0.003	4.112e-06	4.064e-06	0.0009525	8.991e-06	0.051	0.0003765	0.054																																		1
35	0.0007487	0.0001107	3.59e-06	0.0006662	2.132e-05	0.099	8.13e-06	0.002	8.224e-06	0.002	2.878e-06	0.004	0.0003618	0.0003081	6.225e-06																																		5
36	7.679e-06	0.128	3.59e-06	0.0003807	5.862e-05	0.000257	4.065e-06	0.0001062	0.003	4.064e-06	2.878e-06	0.006	0.0001357	0.002	6.225e-06																																		10
37	0.0006988	6.513e-06	3.59e-06	1.36e-05	0.0002984	6.763e-06	0.009	0.18	2.056e-05	4.064e-06	8.633e-06	0.0005664	0.003	0.0004621	0.0001058
38	0.000407	0.002	4.667e-05	0.0008089	0.0001226	6.763e-06	0.003	0.00058	6.99e-05	0.003	5.756e-06	1.798e-05	0.000113	0.103	6.225e-06
39	0.0007372	6.513e-06	4.308e-05	4.758e-05	0.002	6.763e-06	4.065e-06	0.0001838	0.0001275	2.032e-05	2.878e-06	0.006	0.001	0.0003765	1.867e-05
40	0.001	0.029	3.949e-05	6.118e-05	0.005	1.353e-05	5.285e-05	0.01	8.224e-05	8.128e-06	2.878e-06	1.798e-05	0.004	0.0007531	1.867e-05
41	0.001	6.513e-06	3.59e-06	0.101	0.0006075	6.763e-06	0.0004919	0.005	8.224e-06	8.128e-06	1.151e-05	0.0007283	0.003	5.134e-05	0.015
42	0.0003724	0.092	3.59e-06	0.085	5.329e-06	4.058e-05	2.033e-05	0.0003513	0.0002344	0.001	2.302e-05	8.991e-06	0.0002035	0.0003081	0.0005913
43	3.84e-06	0.013	1.077e-05	0.001	0.0006661	0.006	8.13e-06	0.0005147	0.000111	8.128e-06	2.878e-06	1.798e-05	0.002	0.003	6.225e-06
44	0.0005068	0.001	7.181e-06	0.0001563	1.066e-05	6.763e-06	4.065e-06	8.169e-06	7.401e-05	4.064e-06	8.633e-06	8.991e-06	0.007	0.0003081	0.004
45	0.0001497	0.02	3.59e-06	0.002	1.066e-05	2.705e-05	0.0002236	2.859e-05	0.0001069	0.0002967	2.878e-06	0.000962	4.522e-05	0.0008729	6.225e-06
46	0.02	0.001	7.181e-06	0.011	5.329e-06	4.058e-05	3.659e-05	0.027	0.0002755	0.001	2.878e-06	8.991e-06	0.001	0.01	2.49e-05
47	5.76e-05	0.0001693	3.59e-06	0.004	1.066e-05	0.036	8.13e-06	8.169e-06	8.635e-05	0.077	0.000472	2.697e-05	0.0002261	0.003	1.245e-05
48	0.013	0.005	3.59e-06	7.478e-05	1.066e-05	0.019	8.13e-06	0.001	0.002	0.0001382	5.756e-06	8.991e-06	0.0005426	0.0006846	6.225e-06
49	3.84e-06	0.004	1.077e-05	0.069	3.197e-05	2.705e-05	1.22e-05	9.803e-05	4.112e-06	0.005	2.878e-06	0.0008452	0.079	0.0002738	0.0009213
50	0.0004684	2.605e-05	3.59e-06	0.016	1.066e-05	0.013	1.22e-05	0.002	0.003	0.0003048	1.439e-05	2.697e-05	0.031	0.0003594	6.225e-06
51	3.84e-06	0.092	1.077e-05	3.399e-05	5.329e-06	0.004	4.065e-06	0.0001511	0.189	8.128e-06	0.0002302	1.798e-05	0.013	0.008	6.225e-06
52	0.002	0.213	7.181e-06	6.798e-06	5.329e-06	0.01	4.065e-06	0.011	0.011	3.658e-05	2.878e-06	7.193e-05	0.0008818	0.0006333	1.867e-05
53	7.679e-06	0.0002345	7.181e-06	6.798e-06	4.796e-05	0.08	4.065e-06	8.169e-06	8.224e-06	0.0002967	5.756e-05	3.596e-05	0.017	0.0005306	3.112e-05
54	7.679e-06	0.026	3.59e-06	1.36e-05	3.197e-05	1.353e-05	1.626e-05	2.859e-05	0.0002549	2.032e-05	8.633e-06	8.991e-06	0.0001357	0.0001883	1.245e-05
55	3.84e-06	6.513e-06	3.59e-06	0.0001699	5.329e-06	1.353e-05	8.13e-06	0.0002778	0.0008429	0.077	5.756e-06	0.014	0.023	0.03	0.0003299
56	0.0006335	0.001	0.002	0.000102	3.73e-05	4.734e-05	0.0002805	0.007	2.467e-05	8.128e-06	2.878e-06	4.495e-05	0.279	0.0006675	1.245e-05
57	0.0002803	0.001	3.59e-06	0.0002787	0.018	0.0001691	4.065e-06	0.0004166	4.112e-06	2.845e-05	2.878e-06	6.294e-05	0.006	0.011	6.225e-06
58	0.000718	0.295	3.59e-06	0.0005846	5.329e-06	4.058e-05	3.659e-05	2.042e-05	4.112e-06	4.064e-06	2.878e-06	7.193e-05	4.522e-05	0.0001369	3.112e-05
59	0.0001344	0.401	3.59e-06	0.0004487	0.0004263	0.0001894	1.626e-05	4.085e-06	4.112e-06	4.064e-06	2.878e-06	0.006	6.783e-05	6.846e-05	6.225e-06
60	3.84e-05	7.815e-05	3.59e-06	6.798e-06	0.001	0.154	4.065e-06	4.085e-06	2.056e-05	2.845e-05	8.633e-06	8.991e-06	0.0001357	0.005	0.0001494
61	0.0001114	0.28	7.181e-06	6.798e-06	1.066e-05	6.763e-06	4.472e-05	8.169e-06	0.0001727	0.0009632	0.033	8.991e-06	0.0001357	0.002	0.0004233
62	0.0002073	0.0001889	0.0001328	1.36e-05	2.665e-05	6.763e-06	4.065e-06	1.634e-05	4.112e-06	0.011	0.019	8.991e-06	0.014	0.0002225	0.004
63	0.004	2.605e-05	0.000833	0.023	1.599e-05	6.763e-06	4.065e-06	8.169e-06	0.02	4.064e-06	2.878e-06	3.596e-05	0.048	0.001	0.0002552
64	0.0001613	9.118e-05	3.59e-06	0.0001292	0.004	0.013	4.472e-05	0.0003758	4.112e-06	4.064e-06	2.878e-06	3.596e-05	0.001	0.0001198	0.0001556
65	2.688e-05	0.0004689	0.076	0.003	1.066e-05	0.0005478	4.065e-06	1.634e-05	4.112e-06	4.064e-06	0.0009382	1.798e-05	0.0007235	0.000445	0.002
66	0.0003417	0.021	1.436e-05	0.001	0.007	0.01	4.065e-06	0.0005964	4.112e-06	4.064e-06	0.002	3.596e-05	0.0001583	1.711e-05	0.0001805
67	9.599e-05	0.057	0.012	0.002	1.066e-05	2.029e-05	8.13e-06	4.085e-06	0.0001891	0.0006259	0.0006561	8.991e-06	0.0004296	0.0003081	0.002
68	0.000192	6.513e-06	7.181e-06	0.006	5.329e-06	6.087e-05	0.014	4.085e-06	4.112e-06	0.0002723	0.005	0.0003327	0.002	0.002	2.49e-05
69	1.152e-05	0.009	3.59e-06	0.0002855	2.132e-05	6.763e-06	8.13e-06	0.006	0.002	0.002	0.015	8.991e-06	0.0003165	5.134e-05	6.225e-06
70	8.831e-05	7.164e-05	1.945	0.007	5.329e-06	2.029e-05	8.13e-06	0.016	0.0001028	6.503e-05	2.878e-06	5.395e-05	0.008	1.711e-05	6.225e-06
71	1.152e-05	0.0002475	1.436e-05	2.719e-05	2.665e-05	0.001	0.001	4.085e-06	4.112e-06	0.0004755	2.878e-06	2.697e-05	0.0006557	0.002	1.245e-05
72	0.004	0.0001889	3.59e-06	6.798e-06	0.0001386	6.763e-06	1.22e-05	4.085e-06	0.002	3.658e-05	2.878e-06	0.0001079	0.0003391	0.0007188	1.245e-05
73	1.536e-05	0.006	3.59e-06	0.003	4.263e-05	6.763e-06	0.0008903	1.634e-05	0.011	8.128e-06	2.878e-06	8.991e-06	0.015	0.013	1.867e-05
74	3.84e-06	0.003	3.59e-06	6.798e-06	1.066e-05	6.763e-06	0.023	0.0006127	6.168e-05	8.128e-06	8.633e-06	8.991e-06	0.007	0.017	3.112e-05
75	0.0002803	0.004	3.59e-06	0.007	1.066e-05	6.763e-06	1.22e-05	0.0002328	6.168e-05	0.002	2.878e-06	7.193e-05	0.162	0.0002054	1.245e-05
76	0.013	0.0009509	3.59e-06	2.518	5.329e-06	6.763e-06	0.0003659	0.0001756	4.112e-06	1.626e-05	0.048	3.596e-05	0.000814	0.0007017	1.245e-05
77	3.84e-06	0.0002149	0.005	0.023	0.0007407	6.087e-05	1.22e-05	0.0001062	4.112e-06	8.128e-06	2.878e-06	1.798e-05	0.0002487	0.001	6.225e-06
78	2.304e-05	0.023	0.002	0.004	5.329e-06	5.41e-05	4.065e-06	4.085e-06	4.112e-06	0.005	1.151e-05	8.991e-06	0.002	0.001	6.225e-06
79	7.679e-06	0.0002279	8.258e-05	0.021	2.665e-05	0.006	1.22e-05	4.085e-06	0.0006127	4.064e-06	5.756e-06	3.596e-05	0.37	0.006	0.001
80	0.005	0.023	3.59e-06	6.798e-06	1.066e-05	6.763e-06	0.0002602	4.085e-06	0.198	0.0001138	5.756e-06	0.012	0.000113	0.0009071	6.225e-06
81	1.152e-05	9.769e-05	3.59e-06	8.837e-05	0.0002291	6.763e-06	2.033e-05	1.634e-05	2.467e-05	0.017	0.104	0.0003417	0.0004296	0.001	6.225e-06
82		5.861e-05	0.018	0.0009925	4.796e-05	6.763e-06	0.0001342	3.676e-05	2.056e-05	0.0002032	2.878e-06	2.697e-05	0.0003618	0.0009413	3.112e-05
83		0.001	0.057	6.798e-06	0.000389	0.0004599	4.065e-06	3.268e-05	8.224e-06	4.064e-06	0.0001727	0.005	0.0007009	0.003	1.867e-05
84		0.0004429	3.59e-06	0.003	1.066e-05	1.353e-05	4.065e-06	0.0003227	9.457e-05	0.0002032	1.727e-05	0.0001528	0.0003165	0.002	0.002
85		0.0002605	7.181e-06	6.798e-06	5.329e-05	6.087e-05	0.002	4.085e-06	0.0003454	6.909e-05	0.003	0.043	0.0004522	3.423e-05	6.225e-06
86		6.513e-06	0.0006068	0.0009925	1.599e-05	6.763e-06	0.022	1.225e-05	4.523e-05	4.064e-06	0.0001986	0.0001079	0.0003844	1.711e-05	6.225e-06
87		0.0004038	1.077e-05	0.001	0.025	6.763e-06	4.065e-06	0.005	8.224e-05	0.017	8.633e-06	5.395e-05	0.008	0.000291	0.002
88		0.001	3.59e-06	0.014	1.066e-05	2.705e-05	4.065e-06	0.002	0.0001316	4.471e-05	0.0001353	8.991e-06	0.002	1.711e-05	0.0001494
89		2.605e-05	7.181e-06	6.798e-06	1.599e-05	0.087	8.13e-06	0.0003717	5.345e-05	0.011	5.756e-05	2.697e-05	0.001	0.022	6.225e-06
90		1.954e-05	7.181e-06	6.798e-06	8.526e-05	6.763e-06	3.252e-05	0.059	0.261	1.219e-05	2.878e-06	8.991e-06	2.261e-05	0.0002396	0.000249
91		0.396	3.949e-05	0.0001835	5.329e-06	0.055	0.0001301	0.0003063	0.0005099	0.0001504	5.756e-06	1.798e-05	2.261e-05	0.001	1.867e-05
92		0.006	3.59e-06	0.005	1.599e-05	0.0004261	1.22e-05	1.634e-05	6.579e-05	0.0003129	2.878e-06	8.991e-06	0.001	0.0003081	6.225e-06
93		0.067	3.59e-06	2.719e-05	5.329e-06	6.763e-06	4.065e-06	2.859e-05	4.112e-05	0.0004674	0.003	8.991e-06	0.007	0.032	0.013
94		0.0004364	1.795e-05	0.0003331	0.0003038	0.002	4.065e-06	0.0004411	4.112e-06	6.096e-05	5.756e-06	5.395e-05	0.004	3.423e-05	6.225e-06
95		0.069	1.077e-05	6.798e-06	0.0002451	6.763e-06	0.0005122	8.169e-06	2.056e-05	5.69e-05	0.0005209	0.0001528	0.003	3.423e-05	0.002
96		0.0003777	3.59e-06	6.798e-06	5.329e-06	0.0007033	8.13e-06	0.0008823	0.0002344	0.437	0.012	1.798e-05	0.003	0.003	0.0008901
97		0.006	1.077e-05	0.028	5.329e-06	2.029e-05	0.016	0.000192	3.289e-05	1.219e-05	2.878e-06	0.0001708	0.021	0.0009242	0.0006411
98		0.005	7.181e-06	0.000136	0.003	0.007	1.22e-05	2.451e-05	0.0001727	4.064e-05	2.878e-06	8.991e-06	0.0007913	0.000154	0.001
99		9.118e-05	3.59e-06	0.002	5.329e-06	0.0009738	1.626e-05	3.268e-05	0.000148	4.064e-06	5.756e-06	1.798e-05	0.001	0.0008215	0.011
100		3.256e-05	3.59e-06	2.039e-05	0.0001226	0.108	1.22e-05	0.006	1.645e-05	0.0002886	0.005	0.003	0.004	0.003	0.000803
101		0.109	1.077e-05	0.0001428	6.928e-05	0.0006492	2.033e-05	4.085e-06	0.0001357	0.005	2.878e-06	6.294e-05	0.004	0.0003423	0.0008715
102		0.018	3.59e-06	0.032	3.73e-05	0.0008724	0.017	2.042e-05	4.112e-05	4.064e-06	0.008	8.991e-06	0.411	0.002	6.225e-06
103		0.000508	7.181e-06	0.044	5.329e-06	0.002	4.065e-06		3.289e-05	4.064e-06	2.878e-06	1.798e-05	4.522e-05	0.028	3.112e-05
104		6.513e-06	3.59e-06	4.079e-05	0.001	0.0009197	4.065e-06		3.289e-05	4.064e-06	5.756e-06	0.012	0.001	3.423e-05	0.0006349
105		6.513e-05	3.59e-06	8.157e-05	0.01	0.0003449	0.0008049		3.289e-05	0.002	5.756e-06	8.991e-06	0.0001357	3.423e-05	1.245e-05
106		0.003	3.59e-06	6.798e-06	0.001	0.046	1.22e-05		1.234e-05	8.128e-06	0.0001151	7.193e-05	0.011	3.423e-05	0.0002801
107		1.303e-05	3.59e-06	0.001	5.329e-06	0.0003246	8.13e-06		0.005	4.064e-06	2.878e-06	4.495e-05	0.007	0.0009071	0.0002739
108		5.861e-05	3.59e-06	6.798e-06	2.132e-05	6.763e-06	0.008		3.289e-05	6.909e-05	1.151e-05	0.018	0.0002035	0.003	0.004
109		6.513e-06	3.59e-06	0.015	0.002	0.0001691	4.065e-06		1.645e-05	1.219e-05	2.878e-06	0.005	0.0002035	0.000154	0.01
110		8.467e-05	1.436e-05	0.017	4.263e-05	0.006	4.065e-06		8.224e-06	5.69e-05	8.346e-05	0.0005664	0.063	0.0007531	0.0004793
111		6.513e-06	3.59e-06	6.118e-05	1.066e-05	0.006	4.065e-06		5.757e-05	0.003	6.043e-05	8.991e-06	0.0006105	0.0006161	1.245e-05
112		3.256e-05	7.181e-06	1.36e-05	0.001	1.353e-05	4.065e-06		3.289e-05	8.128e-06	2.878e-06	0.004	0.002	1.711e-05	0.01
113		0.036	1.077e-05	0.000673	1.599e-05	0.0001217	8.13e-06		4.112e-06	4.064e-06	2.878e-06	8.991e-06	0.0007461	0.000445	0.001
114		0.002	0.212	0.003	1.066e-05	1.353e-05	4.065e-06		6.579e-05	4.064e-06	2.302e-05	8.991e-06	0.0003618	6.846e-05	0.0001183
115		0.0002996	3.59e-06	0.003	0.003	0.008	0.0004838		4.112e-06	4.064e-06	0.002	8.991e-06	0.002	0.000291	3.735e-05
116		6.513e-06	3.59e-06	0.047	1.599e-05	1.353e-05	1.22e-05		4.112e-06	4.064e-06	8.633e-06	0.005	0.004	3.423e-05	0.0002116
117		0.053	3.59e-06	6.118e-05	5.329e-06	0.0008454	4.065e-06		0.000185	0.015	0.053	0.0002607	0.127	0.003	0.004
118		0.142	0.886	8.157e-05	1.599e-05	0.0005613	1.22e-05		3.701e-05	8.128e-06	2.878e-06	2.697e-05	0.031	0.016	0.000803
119		0.007	1.795e-05	0.0005982	1.066e-05	0.0003855	0.0001911		4.112e-06	0.016	8.633e-06	8.991e-06	0.003	0.0004279	0.0008341
120		0.0001237	3.949e-05	1.36e-05	0.043	0.0001623	0.0006748		0.0001933	0.005	1.151e-05	0.0002248	4.522e-05	1.711e-05	1.245e-05
121		6.513e-06	0.025	4.079e-05	5.329e-06	0.0001961	8.13e-06		0.0001686	8.128e-06	2.878e-06	1.798e-05	0.001	0.0001027	3.735e-05
122		0.006	7.181e-06	0.001	0.004	0.011	2.033e-05		0.002	6.503e-05	0.0001065	0.022	0.0009496	0.002	6.225e-06
123		1.954e-05	1.077e-05	3.399e-05	1.599e-05	1.353e-05	1.22e-05		0.0003577	4.064e-06	5.756e-06	8.991e-06	0.0004974	0.001	6.225e-06
124		6.513e-06	2.872e-05	1.36e-05	1.066e-05	0.003	4.065e-05		0.0003207	0.005	5.756e-06	0.0003956	0.009	0.0001369	0.003
125		6.513e-06	7.181e-06	0.000136	0.009	2.029e-05	8.13e-06		4.112e-06	4.877e-05	2.878e-06	8.092e-05	0.0002035	0.0007359	6.225e-06
126		0.0007425	7.181e-06	0.011	3.73e-05	0.005	0.0002561		1.645e-05	4.064e-06	2.014e-05	0.025	9.044e-05	0.0006161	0.003
127		6.513e-06	1.619	0.017	1.066e-05	0.002	8.13e-06		3.701e-05	2.032e-05	2.878e-06	0.0002338	0.125	0.006	0.000361
128		0.061	7.181e-06	1.36e-05	5.329e-06	6.763e-05	0.003		7.401e-05	0.002	8.633e-06	0.0001978	0.006	0.003	1.245e-05
129		0.013	7.54e-05	0.002	5.329e-06	0.0004802	0.004		2.056e-05	6.503e-05	1.151e-05	0.006	9.044e-05	0.0005477	0.0004108
130		4.559e-05	3.59e-06	3.399e-05	1.066e-05	0.002	4.065e-06		4.112e-06	0.002	5.756e-06	0.026	0.001	0.0003594	0.004
131		0.0006513	0.006	0.005	0.0004796	6.763e-06	4.065e-06		2.878e-05	4.064e-06	1.151e-05	0.027	0.00052	0.000291	2.49e-05
132		0.279	3.59e-06	8.157e-05	6.928e-05	6.763e-06	4.065e-06		2.467e-05	6.909e-05	2.878e-06	0.0003057	0.0001357	0.0001369	1.245e-05
133		0.013	3.59e-06	2.719e-05	2.132e-05	1.353e-05	4.065e-06		7.812e-05	0.0003698	0.001	0.002	0.000113	1.711e-05	4.357e-05
134		1.303e-05	1.077e-05	2.039e-05	1.066e-05	6.763e-06	4.065e-05		3.701e-05	4.064e-06	0.003	0.0001708	0.002	0.0002396	4.357e-05
135		7.815e-05	1.077e-05	5.438e-05	0.1	0.00094	3.659e-05		0.0008059	0.007	0.0002158	0.0001618	0.001	0.0006675	6.225e-06
136		0.047	7.181e-06	0.047	2.665e-05	6.763e-06	4.472e-05		4.112e-06	0.0003617	0.01	0.054	0.0009948	0.004	6.225e-06
137		6.513e-06	3.59e-06	2.039e-05	2.132e-05	0.001	4.065e-06		8.224e-06	4.064e-06	5.756e-06	4.495e-05	0.02	0.003	0.0005727
138		0.003	7.181e-06	0.003	3.197e-05	0.0001623	1.22e-05		3.701e-05	0.0006543	5.756e-06	0.0002428	0.006	0.006	1.245e-05
139		0.003	3.59e-06	0.016	5.329e-06	0.001	4.065e-05		0.0008265	8.128e-06	0.002	0.0006563	0.007	1.711e-05	6.225e-06
140		1.303e-05	3.59e-06	1.36e-05	0.075	6.763e-06	1.626e-05		1.645e-05	1.219e-05	2.878e-06	8.991e-06	6.783e-05	0.004	6.225e-06
141		6.513e-06	3.59e-06	0.054	5.329e-06	0.0001555	0.0001057		4.112e-06	0.0001016	0.004	0.005	0.004	0.0004792	1.245e-05
142		6.513e-06	1.436e-05	1.36e-05	2.132e-05	0.000115	1.626e-05		8.224e-06	4.064e-06	2.878e-06	0.0002697	0.005	0.0002567	5.602e-05
143		6.513e-06	7.181e-06	2.039e-05	1.599e-05	0.000683	1.22e-05		0.0005263	0.002	2.59e-05	8.991e-06	2.261e-05	5.134e-05	6.225e-06
144		0.0004689	7.181e-06	0.0009041	5.329e-06	6.763e-06	0.0003211		3.289e-05	1.626e-05	2.878e-06	8.991e-06	0.044	0.0002225	3.735e-05
145		1.954e-05	3.59e-06	0.0002311	3.197e-05	0.0001826	4.065e-06		0.088	7.722e-05	0.001	8.991e-06	4.522e-05	1.711e-05	1.245e-05
146		0.0005275	0.0008473	6.798e-06	0.0008207	6.763e-06	0.0004756		4.112e-06	2.845e-05	0.002	2.697e-05	0.0002035	0.0002054
147		0.001	7.181e-06	2.039e-05	1.599e-05	0.0001082	1.626e-05		1.645e-05	8.128e-06	0.0005813	1.798e-05	0.003	3.423e-05
148		0.0001498	3.59e-06	0.003	2.132e-05	1.353e-05	8.13e-06		0.000185	0.002	8.633e-06	6.294e-05	0.0001583	0.000154
149		0.003	3.59e-06	0.0002923	2.665e-05	6.763e-06	1.22e-05		4.112e-06	4.064e-06	5.756e-06	5.395e-05	0.001	0.0002396
150		6.513e-06	3.59e-06	0.0002107	2.132e-05	6.087e-05	4.065e-06		0.086	0.143	2.878e-06	0.002	0.012	5.134e-05
151		6.513e-06	1.077e-05	0.005	2.132e-05	6.763e-06	4.065e-06		0.0001069	8.128e-06	5.756e-06	0.039	0.273	0.007
152		1.303e-05	0.003	8.157e-05	5.329e-06	2.705e-05	1.626e-05		0.0001809	2.032e-05	0.0001094	0.0001528	0.000407	0.000291
153		0.002	0.219	6.798e-06	0.002	6.763e-06	1.626e-05		0.006	4.064e-06	0.0001381	8.991e-06	0.017	0.011
154		0.0001433	7.181e-06	0.008	1.066e-05	8.792e-05	4.065e-06		1.234e-05	1.626e-05	2.878e-06	8.991e-06	0.048	0.0006675
155		1.303e-05	0.01	0.002	0.004	1.353e-05	0.001		4.112e-06	4.064e-06	2.878e-06	0.0001349	0.004	0.021
156		1.303e-05	0.006	0.012	5.329e-06	1.353e-05	0.0001057		0.001	0.003	0.009	0.0001349	0.001	0.008
157		0.0001824	0.0005062	0.057	5.329e-06	0.002	4.065e-06		4.112e-06	0.001	2.878e-06	7.193e-05	0.000814	0.037
158		6.513e-06	3.59e-06	0.0006322	4.796e-05	0.0007507	4.065e-06		3.701e-05	0.0005527	0.009	8.991e-06	0.0006557	0.014
159		0.007	7.181e-06	0.003	5.329e-06	6.763e-06	4.065e-06		0.925	4.064e-06	1.439e-05	9.89e-05	0.003	0.00089
160		6.513e-06	3.59e-06	0.0003671	0.0001652	0.001	4.065e-06		0.0001357	4.064e-06	2.59e-05	1.798e-05	0.001	1.711e-05
161		6.513e-06	7.181e-06	0.008	0.0005489	0.0003111	4.065e-06		2.056e-05	4.877e-05	5.756e-06	0.027	0.007	0.0002738
162		0.0007099	3.59e-06	0.0002311	0.018	0.0005005	0.008		8.224e-06	4.064e-06	1.727e-05	8.991e-06	0.024	1.711e-05
163		0.0001433	0.001	6.798e-06	0.003	0.002	4.065e-06		0.032	2.439e-05	2.878e-06	1.798e-05	0.005	0.008
164		0.002	3.59e-06	0.002	5.329e-06	0.004	0.019		4.112e-06	2.439e-05	0.0002043	7.193e-05	0.005	0.001
165		0.002	2.154e-05	6.798e-06	2.132e-05	3.381e-05	4.065e-06		4.112e-06	0.0008535	5.756e-06	4.495e-05	4.522e-05	0.031
166		0.000534	1.795e-05	2.039e-05	0.0001439	0.0001555	4.472e-05		0.001	8.128e-06	2.878e-06	0.003	0.0003391	0.059
167		0.011	3.59e-06	0.000136	1.066e-05	2.705e-05	4.065e-06		0.002	6.909e-05	2.302e-05	0.004	0.0004522	0.000154
168		0.002	7.181e-06	0.005	5.329e-06	1.353e-05	8.13e-06		4.112e-05	0.0004267	2.878e-06	1.798e-05	0.004	0.0002567
169		0.004	1.436e-05	6.798e-06	5.329e-06	4.058e-05	5.691e-05		4.112e-06	0.0002479	2.59e-05	1.798e-05	0.001	0.023
170		0.014	7.181e-06	9.517e-05	1.599e-05	6.763e-06	4.065e-06		8.224e-06	0.0002032	0.022	1.798e-05	0.001	0.002
171		6.513e-06	0.004	0.033	0.002	0.002	1.626e-05		1.234e-05	2.845e-05	2.878e-06	8.991e-06	0.001	1.711e-05
172		9.118e-05	6.822e-05	2.039e-05	0.0005169	0.002	8.943e-05		4.112e-06	0.0001219	2.878e-06	4.495e-05	0.016	0.003
173		6.513e-06	1.795e-05	0.0008633	4.263e-05	0.01	1.22e-05		4.112e-05	1.626e-05	0.0006015	2.697e-05	0.001	0.003
174		0.266	7.181e-06	2.039e-05	5.329e-06	0.003	4.065e-06		4.112e-06	4.064e-06	0.018	5.395e-05	2.261e-05	0.002
175		0.01	3.59e-06	2.719e-05	5.329e-06	0.014	0.0001748		4.112e-06	0.0004105	5.756e-06	3.596e-05	0.001	0.005
176		0.0006448	1.077e-05	2.039e-05	0.02	6.763e-06	0.0001179		0.0008018	1.219e-05	5.756e-06	8.991e-06	0.0007687	0.003
177		1.303e-05	0.0001113	4.758e-05	0.002	0.0001623	0.0009919		1.645e-05	1.219e-05	8.633e-06	8.991e-06	2.261e-05	0.006
178		6.513e-06	0.002	6.798e-06	1.066e-05	0.0004328	0.0001545		4.523e-05	4.471e-05	2.878e-06	3.596e-05	2.261e-05	0.0004108
179		1.954e-05	3.59e-06	0.001	5.329e-06	0.002	1.22e-05		4.112e-06	3.251e-05	8.633e-06	3.596e-05	0.005	1.711e-05
180		6.513e-06	1.077e-05	0.0003331	2.132e-05	7.439e-05	0.002		4.112e-06	0.019	5.756e-06	0.0001259	0.005	0.004
181		0.0007359	7.181e-06	0.023	0.114	0.0002435	0.002		4.112e-06	4.064e-06	2.878e-06	0.0008721	0.076	0.0001711
182		0.8	3.59e-06	0.0002515	5.329e-06	0.0007439	0.0005773		0.002	1.626e-05	5.756e-06	1.798e-05	0.035	0.0003081
183		1.303e-05	7.181e-06	0.001	6.928e-05	6.763e-06	1.22e-05		8.224e-06	0.0003942	1.439e-05	8.991e-06	0.000113	0.003
184		0.021	0.01	5.438e-05	1.066e-05	0.0003179	0.0002155		0.0001686	4.064e-06	5.756e-06	2.697e-05	0.0002939	0.084
185		7.815e-05	3.59e-05	0.0002583	1.066e-05	0.0009062	4.065e-06		4.112e-06	0.001	0.001	8.991e-06	0.0006331	0.063
186		6.513e-06	2.154e-05	0.175	7.994e-05	5.41e-05	7.724e-05		4.112e-06	0.0001463	2.59e-05	2.697e-05	0.0002487	0.002
187		0.002	0.001	0.005	0.0002878	4.058e-05	0.0001057		0.032	4.064e-06	2.878e-06	2.697e-05	0.009	0.0007359
188		1.303e-05	1.436e-05	0.000102	5.329e-06	0.0001014	0.002		4.112e-06	4.064e-06	5.756e-06	5.395e-05	0.005	0.003
189		0.025	3.59e-06	6.798e-06	5.329e-06	6.763e-06	0.0001829		0.0003248	0.000252	2.878e-06	8.092e-05	0.022	0.006
190		0.004	7.181e-06	0.004	1.599e-05	6.087e-05	0.003		1.645e-05	8.128e-06	2.878e-06	0.02	0.002	0.001
191		1.303e-05	1.795e-05	0.001	0.017	6.763e-06	3.659e-05		0.002	8.128e-06	0.000236	0.0001708	0.0002035	0.0002567
192		1.303e-05	7.181e-06	6.798e-06	6.395e-05	6.763e-06	0.0001667		3.289e-05	3.658e-05	2.878e-06	8.991e-06	0.002	0.001
193		0.008	1.436e-05	0.0004147	5.329e-06	2.705e-05	4.065e-06		4.112e-06	0.0008128	5.756e-06	8.991e-06	0.0003844	0.001
194		0.002	3.59e-06	0.088	5.329e-06	0.0001217	2.439e-05		8.224e-05	1.626e-05	2.878e-06	0.0008901	0.011	6.846e-05
195		6.513e-06	1.077e-05	6.798e-06	2.665e-05	0.0008386	4.065e-06		1.234e-05	0.0003292	1.439e-05	4.495e-05	0.0004522	0.0006504
196		1.954e-05	3.59e-06	6.798e-06	2.132e-05	0.0007642	4.065e-06		8.224e-06	8.128e-06	5.756e-06	0.001	0.0002939	0.006
197		0.003	3.59e-06	0.0001903	1.599e-05	6.763e-06	8.13e-06		4.112e-06	0.0007478	2.59e-05	0.0002967	0.0005879	0.001
198		0.085	1.077e-05	0.0008565	1.066e-05	7.439e-05	4.065e-06		4.112e-06	4.064e-06	8.633e-06	1.798e-05	0.0008592	3.423e-05
199		6.513e-06	3.59e-06	0.005	3.73e-05	1.353e-05	2.846e-05		0.0006414	0.001	0.004	8.991e-06	0.0006557	0.002
200		0.006	3.59e-06	0.043	1.599e-05	6.763e-06	0.0007073		0.0002303	8.128e-06	2.878e-06	0.001	4.522e-05	0.002
201		2.605e-05	3.59e-05	6.798e-06	6.395e-05	3.381e-05	4.065e-06		4.112e-06	6.909e-05	0.0001209	6.294e-05	0.0002713	0.000154
202		0.001	1.795e-05	0.0002651	1.066e-05	0.0003043	1.626e-05		4.112e-06	8.128e-06	2.302e-05	0.0004585	0.022	0.000445
203		0.001	7.54e-05	1.36e-05	1.599e-05	6.763e-06	0.000252		0.01	4.064e-06	5.756e-06	0.0001888	0.0003391	0.003
204		0.023	1.077e-05	0.009	0.004	0.0003246	9.756e-05		4.112e-06	0.004	2.878e-06	8.991e-06	0.001	0.0006333
205		0.004	1.795e-05	6.798e-06	0.0005489	6.763e-06	6.098e-05		4.112e-06	1.219e-05	5.756e-06	0.0001079	0.0005426	0.003
206		0.018	3.59e-06	6.798e-06	5.329e-06	6.763e-06	4.065e-06		0.0002056	4.064e-05	0.0002475	1.798e-05	0.001	0.015
207		0.0003126	1.077e-05	6.798e-06	0.001	4.734e-05	4.065e-06		0.0001645	0.0007519	5.756e-05	0.0001798	0.0002713	1.711e-05
208		1.954e-05	7.181e-06	6.798e-06	5.329e-06	0.001	1.22e-05		1.234e-05	4.064e-06	5.756e-06	1.798e-05	0.0002713	1.711e-05
209		2.605e-05	3.59e-06	6.798e-06	5.329e-06	6.763e-06	2.439e-05		4.112e-06	5.69e-05	2.59e-05	0.0002517	0.182	3.423e-05
210		3.256e-05	1.077e-05	0.003	1.066e-05	6.763e-06	8.13e-06		0.011	8.128e-06	2.878e-06	0.0001439	0.002	0.077
211		6.513e-06	7.181e-06	1.36e-05	1.599e-05	6.763e-06	0.674		4.112e-06	0.005	0.0005784	2.697e-05	0.003	0.036
212		1.954e-05	3.59e-06	2.719e-05	0.036	0.0004531	4.065e-06		4.112e-06	6.503e-05	2.878e-06	4.495e-05	0.0001809	0.0001883
213		0.115	7.181e-06	4.079e-05	2.132e-05	0.000399	0.0001016		0.002	1.219e-05	0.002	3.596e-05	0.001	0.0001711
214		5.861e-05	3.59e-06	0.0004147	5.329e-06	2.029e-05	2.439e-05		8.224e-06	0.003	3.453e-05	0.0001439	0.005	1.711e-05
215		5.21e-05	3.59e-06	2.039e-05	1.599e-05	0.004	1.626e-05		5.757e-05	0.0009307	2.878e-06	1.798e-05	0.009	0.004
216		0.262	0.025	2.039e-05	0.003	0.004	1.22e-05		8.224e-06	2.439e-05	5.756e-06	1.798e-05	0.003	0.015
217		0.000508	0.002	0.0003807	2.665e-05	6.763e-06	7.317e-05		8.224e-06	0.003	2.878e-06	0.0004675	0.013	1.711e-05
218		1.303e-05	3.59e-06	0.0002855	0.0002185	7.439e-05	8.13e-06		8.224e-05	4.064e-05	5.756e-06	0.0002158	0.0006105	8.557e-05
219		1.303e-05	0.0008473	2.039e-05	4.263e-05	6.763e-06	0.0001098		4.112e-06	0.0001951	5.756e-06	8.092e-05	0.000927	0.02
220		1.303e-05	3.949e-05	6.798e-06	5.329e-06	6.763e-06	0.000439		6.579e-05	4.064e-05	1.151e-05	1.798e-05	0.006	1.711e-05
221		1.954e-05	7.181e-06	6.798e-06	1.599e-05	0.022	1.22e-05		4.112e-06	6.503e-05	0.03	1.798e-05	0.026	0.174
222		0.000267	3.59e-06	2.039e-05	2.132e-05	1.353e-05	3.659e-05		0.002	0.018	4.317e-05	8.991e-06	0.005	0.002
223		0.022	0.007	3.399e-05	1.066e-05	0.000115	0.0004756		4.523e-05	0.0001219	3.453e-05	0.0006474	0.006	0.0002054
224		6.513e-06	3.59e-06	0.001	5.329e-06	0.0008927	0.005		4.112e-06	1.219e-05	5.756e-06	8.991e-06	0.0003844	5.134e-05
225		6.513e-06	3.59e-06	2.719e-05	1.066e-05	1.353e-05	0.014		5.757e-05	1.626e-05	2.878e-06	1.798e-05	0.003	0.001
226		6.513e-06	0.0001257	6.798e-06	5.329e-06	6.763e-05	4.065e-06		4.112e-06	0.002	5.756e-06	0.004	0.002	0.0008386
227		0.0004494	7.181e-06	6.798e-06	0.016	0.0001285	4.065e-06		5.345e-05	0.0001219	2.59e-05	1.798e-05	0.0007461	0.0003594
228		0.0006317	1.436e-05	6.798e-06	5.329e-06	6.763e-06	4.065e-06		0.007	0.005	5.756e-06	0.027	9.044e-05	0.002
229		0.000534	3.59e-06	2.039e-05	1.066e-05	0.007	8.13e-06		9.457e-05	4.064e-06	2.878e-06	2.697e-05	0.008	3.423e-05
230		8.467e-05	0.0009263	1.36e-05	1.066e-05	0.001	0.0001098		2.878e-05	0.0006137	5.756e-05	8.991e-06	0.021	0.0003252
231		0.0007946	3.59e-06	0.0008429	1.066e-05	0.002	0.007		0.034	6.503e-05	1.151e-05	1.798e-05	0.0009948	0.0005819
232		0.0006317	3.59e-06	6.798e-06	2.132e-05	0.000399	2.439e-05		4.112e-06	2.845e-05	5.756e-06	0.241	0.0008366	5.134e-05
233		0.003	3.231e-05	6.798e-06	1.599e-05	0.007	4.065e-06		4.112e-06	0.087	2.878e-06	0.0001439	0.001	0.0007359
234		0.0007359	0.008	0.002	0.0001172	1.353e-05	0.000126		0.01	4.064e-06	0.0001266	7.193e-05	0.003	0.0002054
235		0.006	0.0008473	0.006	1.066e-05	0.011	4.065e-06		8.224e-06	8.128e-06	2.878e-06	1.798e-05	0.019	0.117
236		0.008	3.59e-05	5.438e-05	1.066e-05	0.0002164	8.13e-06		4.112e-06	4.064e-06	5.756e-06	0.017	0.032	0.005
237		0.012	3.59e-06	1.36e-05	5.329e-06	6.763e-05	0.001		8.224e-06	0.088	5.756e-06	0.217	0.0002487	0.003
238		6.513e-06	0.026	4.758e-05	5.329e-05	1.353e-05	2.033e-05		4.112e-06	8.128e-06	2.014e-05	4.495e-05	0.0005426	1.711e-05
239		0.012	1.795e-05	0.000102	1.599e-05	1.353e-05	0.013		4.112e-06	0.002	5.756e-06	8.991e-06	0.011	0.004
240		0.01	7.181e-06	4.079e-05	2.132e-05	6.763e-06	1.22e-05		3.289e-05	4.064e-06	2.878e-06	0.0002428	0.004	0.0005819
241		0.004	1.436e-05	6.798e-06	1.599e-05	1.353e-05	4.065e-06		4.112e-06	4.064e-06	0.069	0.017	2.261e-05	1.711e-05
242		1.303e-05	7.181e-06	6.798e-06	5.329e-06	0.0004734	2.033e-05		4.112e-06	2.845e-05	2.878e-06	0.001	0.002	0.0004621
243		6.513e-06	7.181e-06	2.719e-05	5.329e-06	6.763e-06	4.065e-06		4.112e-06	8.128e-06	2.878e-06	0.005	0.001	0.019
244		6.513e-06	2.154e-05	0.0008701	1.066e-05	1.353e-05	3.252e-05		8.224e-06	0.036	5.756e-06	0.000989	0.042	0.0003252
245		0.0001693	7.181e-06	6.798e-06	6.928e-05		4.065e-06		8.224e-06	0.022	2.878e-06	8.991e-06	0.0002713	0.385
246		0.602	0.007	0.004	4.796e-05		2.033e-05		4.112e-06	0.0001666	1.439e-05	8.991e-06	0.002	0.000599
247		0.003	7.181e-06	6.798e-06	1.599e-05		4.878e-05		4.112e-06	0.002	8.633e-06	0.002	2.261e-05	0.002
248		0.018	0.014	0.004	4.796e-05		8.13e-06		4.112e-06	0.003	8.633e-06	4.495e-05	0.0002261	0.011
249		0.004	3.59e-06	0.0001088	5.329e-06		0.0002683		0.003	4.064e-06	6.043e-05	7.193e-05	0.002	0.000445
250		0.011	0.008	6.798e-06	1.599e-05		4.065e-06		2.878e-05	0.0004145	8.633e-06	8.991e-05	0.002	3.423e-05
251		1.303e-05	0.002	6.798e-06	5.329e-06		0.001		4.112e-06	4.064e-06	1.151e-05	0.0001169	0.0004748	0.0005134
252		6.513e-06	1.077e-05	6.798e-06	0.004		3.659e-05		8.224e-06	0.0006462	2.878e-06	0.002	0.102	0.119
253		6.513e-06	0.000219	1.36e-05	1.066e-05		8.13e-06		3.289e-05	8.128e-06	0.0002791	0.0006563	0.164	0.022
254		5.861e-05	3.59e-06	6.798e-06	1.066e-05		2.846e-05		0.0001192	4.877e-05	0.0001007	0.0005215	0.0003844	0.000154
255		0.009	7.181e-06	0.0002719	1.066e-05		8.13e-06		4.112e-06	0.0002154	2.878e-06	0.027	0.005	0.0005477
256		2.605e-05	3.59e-06	1.36e-05	5.329e-06		4.065e-06		4.112e-06	2.032e-05	2.878e-06	0.0001079	0.000113	0.0005648
257		1.303e-05	7.181e-06	1.36e-05	0.0001705		8.13e-06		4.112e-06	6.909e-05	1.439e-05	2.697e-05	6.783e-05	0.0008729
258		0.003	3.59e-06	0.0003399	1.066e-05		4.065e-06		4.112e-06	0.03	2.878e-06	0.0001169	0.003	0.01
259		0.017	3.59e-06	0.004	1.599e-05		8.13e-06		0.257	4.064e-06	2.878e-06	5.395e-05	6.783e-05	0.0002225
260		0.155	2.872e-05	1.36e-05	5.329e-06		4.065e-05		4.112e-06	4.064e-06	5.756e-06	0.0002068	0.016	0.021
261		0.0005666	3.59e-06	0.0002787	4.796e-05		8.943e-05		0.018	4.064e-06	2.878e-06	1.798e-05	0.004	0.0003252
262		0.006	7.181e-06	6.798e-06	1.066e-05		0.008		8.224e-06	4.064e-06	0.003	8.991e-06	0.0004748	0.006
263		0.001	1.077e-05	2.719e-05	1.066e-05		4.065e-06		8.224e-06	0.0001057	8.633e-05	3.596e-05	0.045	0.002
264		6.513e-06	7.181e-06	6.798e-06	5.329e-06		5.691e-05		0.0004359	4.877e-05	2.878e-06	0.0002877	2.261e-05	0.012
265		6.513e-06	3.59e-06	6.798e-05	5.329e-06		1.626e-05		8.224e-06	0.012	5.756e-06	8.991e-06	0.00052	0.002
266		0.021	3.59e-06	0.0004962	6.928e-05		2.033e-05		4.112e-06	0.0002073	2.878e-05	8.991e-06	4.522e-05	1.711e-05
267		0.013	1.077e-05	0.0001224	1.066e-05		0.0009187		0.0004605	3.251e-05	4.029e-05	8.991e-06	0.0002713	3.423e-05
268		6.513e-06	1.436e-05	0.002	5.329e-06		8.943e-05		0.0008758	8.128e-06	2.878e-06	1.798e-05	0.000814	0.002
269		0.014	7.181e-06	6.798e-06	0.000421		8.13e-06		8.224e-06	4.064e-06	2.878e-06	8.991e-06	0.0004522	0.007
270		0.0008988	3.59e-06	6.798e-06	5.329e-06		0.0002033		2.878e-05	7.316e-05	2.878e-06	8.991e-06	6.783e-05	0.0007873
271		1.954e-05	0.001	0.001	0.002		4.065e-06		4.112e-05	4.064e-06	5.756e-06	8.991e-06	0.0001809	0.0001369
272		1.303e-05	0.003	6.798e-06	0.0005595		1.626e-05		2.056e-05	0.013	2.878e-06	9.89e-05	0.0002713	0.012
273		0.006	0.018	0.0004419	0.0008367		0.003		5.757e-05	0.0002032	0.0001324	8.991e-06	6.783e-05	0.028
274		1.303e-05	0.0001293	1.36e-05	0.025		4.065e-06		1.234e-05	4.064e-06	8.633e-06	9.89e-05	0.005	0.129
275		0.001	1.077e-05	6.798e-06	7.994e-05		1.626e-05		4.112e-06	4.064e-06	0.002	3.596e-05	4.522e-05	0.007
276		1.303e-05	0.006	4.079e-05	0.003		1.626e-05		7.812e-05	0.0001057	5.756e-06	0.003	0.0003391	0.001
277		0.036	3.59e-06	0.002	5.329e-06		4.065e-06		0.0001028	0.0002926	1.151e-05	8.991e-06	0.004	0.006
278		1.303e-05	0.001	6.798e-06	2.665e-05		4.065e-05		1.645e-05	1.626e-05	8.633e-06	8.991e-05	6.783e-05	0.001
279		1.954e-05	7.181e-06	0.011	5.329e-06		4.065e-06		0.001	0.012	5.756e-06	0.001	0.006	0.0006161
280		1.303e-05	0.015	6.798e-06	5.329e-06		8.13e-06		2.467e-05	0.0001057	8.633e-06	0.0005754	0.229	0.006
281		0.148	2.513e-05	0.0004215	5.329e-06		8.13e-06		8.224e-06	4.064e-06	4.892e-05	9.89e-05	0.0001583	0.0003594
282		0.002	1.077e-05	1.36e-05	1.066e-05		8.13e-06		5.345e-05	1.219e-05	0.051	0.0001978	0.002	0.004
283		6.513e-06	3.59e-06	1.36e-05	4.796e-05		8.13e-06		0.0001069	8.128e-06	8.633e-06	8.991e-06	0.019	0.0002396
284		3.256e-05	3.59e-06	0.001	1.066e-05		8.13e-06		0.0001604	4.064e-06	6.907e-05	8.092e-05	0.0002261	0.066
285		0.002	3.59e-06	2.719e-05	0.011		1.22e-05		0.005	0.071	2.878e-06	2.697e-05	0.098	0.001
286		6.513e-06	3.59e-06	1.36e-05	3.197e-05		4.065e-06		0.0002303	5.283e-05	5.756e-06	8.991e-05	0.0004974	0.05
287		6.513e-06	7.181e-06	6.798e-06	5.329e-06		6.911e-05		0.001	0.007	8.633e-06	8.991e-06	0.025	0.002
288		9.769e-05	7.181e-06	1.36e-05	2.665e-05		9.756e-05		4.112e-06	4.064e-06	0.003	8.991e-06	0.001	0.011
289		6.513e-06	3.59e-06	1.36e-05	0.0001386		4.065e-06		4.112e-06	1.626e-05	1.151e-05	8.092e-05	0.0009044	0.001
290		6.513e-06	7.181e-06	2.719e-05	0.021		0.0007114		2.467e-05	4.064e-06	4.604e-05	0.0001978	6.783e-05	0.004
291		6.513e-06	3.59e-06	5.438e-05	0.013		4.878e-05		8.224e-06	0.015	8.633e-06	3.596e-05	0.002	0.017
292		0.146	3.59e-06	6.798e-06	1.599e-05		4.065e-06		1.234e-05	0.012	5.756e-06	1.798e-05	2.261e-05	0.012
293		5.21e-05	3.59e-06	6.798e-06	5.329e-05		4.065e-06		2.056e-05	0.003	2.878e-06	1.798e-05	4.522e-05	0.163
294		6.513e-06	3.59e-06	1.36e-05	1.599e-05		8.13e-06		4.112e-06	0.002	1.439e-05	2.697e-05	0.00052	0.004
295		0.000495	3.59e-06	0.008	4.796e-05		4.065e-06		1.645e-05	0.0008697	1.151e-05	0.0001349	0.001	0.005
296		2.605e-05	2.154e-05	0.0005778	0.0001865		0.007		0.001	0.0001301	2.878e-06	0.0008991	2.261e-05	0.004
297		6.513e-06	1.077e-05	6.118e-05	5.329e-06		8.13e-06		0.029	4.064e-06	5.756e-06	0.001	0.0001809	6.846e-05
298		3.908e-05	7.181e-06	0.016	1.066e-05		4.065e-06		0.0003701	4.064e-06	2.878e-06	2.697e-05	0.025	0.071
299		0.0009313	1.795e-05	1.36e-05	5.329e-06		4.878e-05		0.0008018	0.002	1.727e-05	8.991e-06	0.018	0.024
300		0.013	3.59e-06	6.798e-06	5.329e-06		0.004		4.112e-06	0.0004227	2.878e-06	8.991e-06	0.0006331	0.003
301		0.004	0.002	1.36e-05	1.599e-05		4.065e-06		2.878e-05	0.126	8.633e-06	3.596e-05	0.0007687	0.101
302		0.0006122	3.59e-06	9.517e-05	1.066e-05		8.13e-06		0.0001933	3.658e-05	2.302e-05	8.991e-06	0.012	0.0001027
303		0.001	3.59e-06	6.798e-06	5.329e-06		4.065e-06		4.112e-06	0.005	2.878e-06	0.0004945	0.142	0.0001883
304		0.025	0.003	6.798e-06			0.002		4.934e-05	4.064e-06	0.018	8.991e-06	0.0006783	0.085
305		2.605e-05	0.0005098	6.798e-06			0.007		0.003	0.091	2.878e-06	2.697e-05	0.002	1.711e-05
306		1.303e-05	0.00014	6.798e-06			4.065e-06		0.004	0.008	0.0005525	8.991e-06	0.0002035	0.074
307		6.513e-06	3.59e-06	2.039e-05			2.033e-05		0.0008758	0.0006178	5.756e-06	8.991e-06	0.0003165	0.004
308		6.513e-06	0.003	0.0005778			4.065e-06		0.000736	2.845e-05	2.878e-06	2.697e-05	2.261e-05	0.002
309		0.006	3.59e-06	0.018			0.001		4.112e-06	0.0003455	0.014	1.798e-05	0.003	0.016
310		3.256e-05	7.181e-06	4.079e-05			6.504e-05		0.008	4.064e-05	5.756e-06	8.991e-06	0.54	0.05
311		0.001	0.002	4.079e-05			3.659e-05		0.0001974	8.128e-05	8.633e-06	0.0001079	0.0001809	0.001
312		0.0003256	1.077e-05	0.0005982			4.878e-05		4.112e-06	4.064e-06	2.878e-06	1.798e-05	0.002	0.0009413
313		1.303e-05	0.01	2.039e-05			0.000187		0.007	4.064e-06	5.756e-06	2.697e-05	0.002	0.031
314		0.009	1.436e-05	6.798e-06			0.0003537		4.112e-06	0.056	0.024	1.798e-05	9.044e-05	0.036
315		6.513e-06	0.002	4.758e-05			0.002		0.207	0.0004471	5.756e-06		2.261e-05	0.239
316		6.513e-06	3.59e-06	2.719e-05			4.065e-06		0.000551	2.439e-05	2.878e-06		6.783e-05	0.0001198
317		0.001	7.181e-06	0.002			2.033e-05		0.000185	4.064e-06	2.878e-06		6.783e-05	0.57
318		6.513e-06	0.007	1.36e-05			5.285e-05		4.112e-06	4.064e-06	2.014e-05		0.0001357	1.711e-05
319		6.513e-06	3.949e-05	0.0001767			4.065e-06		0.0006908	8.128e-06	2.878e-06		0.004	0.036
320		6.513e-06	7.181e-06	2.719e-05			1.22e-05		0.099	0.0002317	0.003		0.0002713	0.414
321		0.068	1.436e-05	1.36e-05			0.0001098		0.0002015	0.002	0.0001151		0.0003844	0.002
322		0.0001042	0.0003447	0.001			0.001		2.467e-05	0.0006381	2.878e-06		0.005	0.042
323		0.0001107	3.59e-06	4.758e-05			1.22e-05		1.234e-05	0.043	5.756e-06		0.0007687	3.423e-05
324		6.513e-06	1.077e-05	0.0001563			1.626e-05		1.645e-05	4.064e-06	0.000141		0.003	0.0002225
325		2.605e-05	1.795e-05	2.039e-05			1.22e-05		1.234e-05	0.0007397	1.151e-05		4.522e-05	0.008
326		2.605e-05	7.181e-06	1.36e-05			4.065e-06		1.645e-05	8.128e-06	2.878e-06		9.044e-05	0.003
327		6.513e-06	7.181e-06	9.517e-05			0.0007236		4.112e-06	1.626e-05	8.633e-06		0.0006331	0.001
328		0.005	0.012	4.079e-05			2.846e-05		1.234e-05	8.128e-06	8.633e-06		0.001	0.046
329		1.303e-05	7.181e-06	6.798e-06			0.034		4.112e-06	0.0003983	2.878e-06		0.000113	1.711e-05
330		1.303e-05	7.181e-06	1.36e-05			1.626e-05		1.645e-05	4.064e-06	1.151e-05		0.03	0.0009413
331		0.004	4.308e-05	0.0009993			4.065e-06		0.000296	2.032e-05	2.302e-05		0.000113	0.005
332		0.0006904	0.0001005	0.011			0.001		2.056e-05	4.064e-06	5.756e-06		4.522e-05	3.423e-05
333		5.21e-05	0.001	9.517e-05			4.065e-06		1.234e-05	4.064e-06	2.014e-05		0.000407	0.282
334		0.0003777	0.086	0.0008225			2.033e-05		4.112e-06	0.002	2.878e-06		0.01	0.082
335		1.303e-05	8.258e-05	0.0001156			4.472e-05		8.224e-06	4.064e-06	0.006		0.0005879	0.011
336		1.303e-05	3.59e-06	6.798e-06			4.065e-06		0.0002426	0.0003455	5.756e-06		0.01	0.014
337		0.003	1.077e-05	9.517e-05			2.033e-05		4.523e-05	0.004	0.004		0.062	3.423e-05
338		0.001	3.59e-06	2.039e-05			1.22e-05		1.234e-05	4.064e-06	6.619e-05		0.0002487	0.003
339		6.513e-06	0.0004667	0.0001631			0.0005		9.457e-05	1.626e-05	1.439e-05		0.0002035	0.0002738
340		6.513e-06	3.231e-05	5.438e-05			4.065e-06		4.112e-06	2.439e-05	2.878e-06		6.783e-05	0.013
341		9.118e-05	0.0007468	0.003			2.846e-05		0.0002261	4.064e-06	8.633e-06		0.000927	1.711e-05
342		6.513e-06	0.0005421	0.013			1.22e-05		8.224e-06	4.064e-06	0.003		0.0004974	0.002
343		0.000749	0.138	1.36e-05			1.22e-05		4.112e-06	0.0003292	0.022		2.261e-05	0.0002054
344		1.303e-05	0.003	1.36e-05			8.13e-06		0.0002303	8.128e-06	2.878e-06		0.0008818	0.0002054
345		6.513e-05	1.436e-05	6.798e-06			1.22e-05		3.701e-05	4.064e-06	2.878e-05		0.0005652	0.0001027
346		0.0007164	7.181e-06	6.798e-06			4.065e-06		8.224e-06	1.626e-05	1.151e-05		0.002
347		6.513e-06	3.59e-06	6.798e-06			1.22e-05		0.0002261	0.0001341	2.878e-05		0.0006331
348		0.016	5.385e-05	6.798e-06			8.13e-05		4.112e-06	0.003	2.878e-06		0.014
349		0.0001889	3.59e-05	6.798e-06			4.065e-06		0.000148	4.877e-05	5.756e-06		0.002
350		1.954e-05	0.002	6.798e-06			4.065e-06		4.112e-06	4.471e-05	1.151e-05		2.261e-05
351		6.513e-06	7.181e-06	0.0004351			8.13e-06		2.878e-05	0.0005609	2.878e-06		0.0009044
352		6.513e-06	0.424	6.798e-06			0.0005081		0.002	0.0001097	5.756e-06		0.027
353		1.303e-05	1.077e-05	2.039e-05			4.065e-06		2.056e-05	4.064e-06	4.029e-05		0.000113
354		0.006	0.016	0.002			0.0008537		4.112e-06	0.035	2.878e-06		0.0003391
355		0.0001954	3.59e-06	4.758e-05			0.0001789		4.112e-06	4.064e-06	0.0003971		2.261e-05
356		0.002	1.436e-05	7.478e-05			0.001		8.224e-06	0.043	5.756e-06		0.000113
357		0.0002475	3.59e-06	0.007			3.252e-05		4.112e-06	1.626e-05	0.006		0.003
358		5.861e-05	3.59e-06	5.438e-05			0.0001911		2.467e-05	1.626e-05	2.878e-06		0.0002713
359		6.513e-06	3.59e-05	6.798e-06			0.001		4.112e-06	8.128e-06	8.633e-06		0.0004522
360		0.0009118	0.001	0.021			0.0005651		3.289e-05	0.004	1.151e-05		0.015
361		1.303e-05	2.154e-05	4.758e-05			1.22e-05		1.645e-05	8.128e-06	0.011		0.001
362		0.0001107	1.795e-05	0.000102			2.033e-05		4.112e-05	4.064e-06	2.014e-05		0.004
363		6.513e-06	3.59e-06	6.798e-06			4.878e-05		4.112e-06	4.064e-06	1.439e-05		0.001
364		0.001	0.0001221	4.079e-05			0.017		8.224e-06	4.064e-06	5.756e-06		0.002
365		3.256e-05	1.795e-05	6.798e-06			4.878e-05		4.112e-06	0.0001097	2.878e-06		0.029
366		6.513e-06	4.667e-05	0.008			2.439e-05		4.523e-05	0.0006137	1.727e-05		0.0005426
367		6.513e-06	3.59e-06	2.719e-05			0.002		4.112e-06	5.69e-05	7.482e-05		0.011
368		6.513e-06	3.59e-06	4.079e-05			1.22e-05		8.224e-06	8.128e-06	2.878e-06		6.783e-05
369		0.14	1.436e-05	0.002			1.626e-05		2.056e-05	0.0007844	0.000659		0.0004748
370		0.011	1.436e-05	6.798e-06			0.0005244		2.878e-05	4.064e-06	1.439e-05		0.0002035
371		1.303e-05	2.513e-05	8.837e-05			8.13e-06		4.112e-06	8.128e-06	8.633e-06		0.252
372		1.303e-05	0.0001867	6.798e-06			4.065e-06		2.467e-05	4.064e-06	1.151e-05		9.044e-05
373		5.861e-05	7.181e-06	0.0003739			2.033e-05		4.112e-06	0.000191	2.878e-06		0.0001357
374		0.003	7.181e-06	6.798e-06			1.626e-05		0.0002097	3.251e-05	8.633e-06		0.042
375		6.513e-06	0.0004524	0.002			0.000313		4.112e-06	4.064e-06	2.878e-06		0.005
376		6.513e-06	1.795e-05	0.002			0.001		0.0001562	4.064e-06	2.878e-06		0.004
377		0.017	3.59e-06	0.01			8.13e-06		0.011	0.001	2.878e-06		0.002
378		3.256e-05	1.795e-05	1.36e-05			0.003		4.112e-06	0.0009754	2.878e-06		0.001
379		1.303e-05	7.181e-06	0.0005982			4.878e-05		7.812e-05	0.108	1.439e-05		2.261e-05
380		0.003	3.59e-06	0.005			4.065e-05		5.345e-05	4.064e-06	2.878e-06		0.0008818
381		1.303e-05	7.181e-06	0.0001563			4.065e-06		0.004	0.0002601	7.77e-05		0.001
382		0.0001498	0.0003339	0.0001631			2.033e-05		0.0004153	0.0003495	4.029e-05		2.261e-05
383		0.008	0.05	0.0004215			0.0002642		4.112e-06	0.0001057	2.59e-05		0.0005426
384		6.513e-06	0.002	0.0001903			4.065e-06		7.401e-05	4.064e-06	0.169		0.0004522
385		0.004	3.59e-06	0.0001088			4.065e-06		3.289e-05	4.064e-06	1.439e-05		0.0002939
386		0.001	3.59e-06	0.001			0.0006504		8.224e-05	0.162	2.878e-06		0.002
387		1.954e-05	3.59e-06	0.005			0.000748		1.234e-05	4.877e-05	0.001		0.018
388		1.954e-05	7.181e-06	0.001			0.0009147		4.112e-06	0.005	2.878e-06		0.0003844
389		0.004	7.181e-06	6.798e-06			4.065e-06		2.056e-05	1.219e-05	0.0001669		0.000814
390		6.513e-06	3.59e-06	0.004			4.065e-06		4.112e-06	4.064e-06	2.878e-06		0.049
391		2.605e-05	1.436e-05	0.112			2.439e-05		4.112e-06	0.0004105	2.878e-06		0.002
392		4.559e-05	7.181e-06	4.079e-05			0.0007114		0.005	8.128e-06	0.002		0.001
393		1.303e-05	3.59e-06	1.36e-05			0.001		0.0002385	0.0002804	8.633e-06		2.261e-05
394		6.513e-06	7.181e-06	0.02			1.626e-05		4.112e-06	4.064e-06	2.878e-06		0.000113
395		6.513e-06	0.0002226	0.0001496			5.691e-05		0.0001357	0.005	1.727e-05		0.0008366
396		0.002	3.59e-06	6.118e-05			4.065e-06		2.467e-05	4.064e-06	0.0001036		0.0008592
397		0.035	4.308e-05	0.0001835			8.13e-05		0.0009622	4.064e-06	5.756e-06		0.001
398		6.513e-06	1.795e-05	0.0002719			6.504e-05		0.157	0.004	5.756e-06		2.261e-05
399		0.000521	3.59e-06	0.017			0.0001423		0.002	4.064e-06	8.633e-06		0.007
400		1.954e-05	1.436e-05	0.000707			3.659e-05		7.401e-05	4.064e-06	7.194e-05		0.0005426
401		1.954e-05	7.899e-05	0.0009109			4.065e-06		1.234e-05	4.064e-06	5.756e-06		0.0009496
402		1.303e-05	3.59e-06	0.000136			4.065e-06		4.112e-06	0.0001626	1.151e-05		0.003
403		3.908e-05	3.59e-06	5.438e-05			0.5		1.234e-05	5.283e-05	5.756e-06		9.044e-05
404		6.513e-05	0.0003878	0.0008837			8.13e-06		4.112e-06	4.064e-06	5.756e-06		2.261e-05
405		1.303e-05	1.436e-05	0.003			8.13e-06		0.008	4.064e-06	8.633e-06		2.261e-05
406		0.041	7.181e-06	0.002			0.0001057		0.0001316	4.064e-06	2.878e-06		2.261e-05
407		6.513e-06	7.181e-06	0.0004011			0.0003984		0.004	0.001	2.302e-05		6.783e-05
408		6.513e-06	0.004	0.004			8.13e-06		4.112e-06	0.009	2.878e-06		0.001
409		6.513e-06	3.59e-06	0.002			0.0002317		8.224e-06	8.128e-06	2.878e-06		0.000113
410		6.513e-06	3.59e-06	0.003			8.13e-06		4.112e-06	0.0001422	5.756e-06		0.279
411		1.303e-05	3.59e-06	0.01			4.065e-06		2.056e-05	4.064e-06	5.468e-05		4.522e-05
412		5.21e-05	3.59e-06	0.001			0.0004187		8.224e-06	0.017	0.000305		0.002
413		7.164e-05	1.077e-05	0.002			4.065e-06		1.645e-05	0.001	2.878e-06		2.261e-05
414		0.0001237	1.077e-05	6.798e-05			0.001		0.007	0.002	8.633e-06		0.0005426
415		6.513e-06	3.59e-06	0.001			7.317e-05		4.112e-06	4.064e-06	0.000141		2.261e-05
416		1.954e-05	3.59e-06	0.023			8.13e-06		8.224e-06	0.0002764	5.756e-06		0.0005426
417		6.513e-06	0.015	0.234			1.626e-05		1.645e-05	2.032e-05	0.01		0.027
418		6.513e-06	0.000675	6.798e-06			4.065e-06		3.701e-05	0.009	2.878e-06		0.001
419		0.0008597	3.59e-06	0.002			2.033e-05		0.0001645	4.064e-06	0.0007914		0.002
420		1.954e-05	7.181e-06	4.758e-05			2.439e-05		4.112e-06	0.014	5.756e-06		0.0002713
421		6.513e-06	3.59e-06	0.026			0.0002317		2.056e-05	0.009	0.0007194		0.0009948
422		0.0008532	3.59e-06	0.015			4.065e-06		8.224e-06	0.272	8.633e-06		0.000407
423		6.513e-06	3.59e-06	0.003			0.003		3.289e-05	0.000317	2.014e-05		0.0007235
424		0.007	3.59e-06	0.0003603			0.023		0.005	1.219e-05	2.878e-06		0.0003165
425		3.256e-05	0.002	0.002			1.626e-05		4.112e-06	4.064e-06	2.878e-06		0.007
426		6.513e-06	1.077e-05	0.002			8.13e-06		4.112e-06	0.005	1.727e-05		0.0007235
427		6.513e-06	1.077e-05	0.0009925			1.626e-05		4.112e-06	0.0002276	2.878e-06
428		0.001	3.59e-06	0.0003399			4.065e-06		0.0002138	1.626e-05	5.756e-06
429		0.000495	3.59e-06	0.003			0.009		3.289e-05	0.001	3.166e-05
430		0.001	7.181e-06	0.007			0.001		0.0006743	0.001	8.633e-06
431		1.303e-05	0.008	0.002			2.846e-05		0.006	0.0002357	4.892e-05
432		6.513e-05	1.436e-05	0.301			8.13e-06		7.812e-05	8.535e-05	5.756e-06
433		0.0001237	3.59e-06	0.0002379			4.065e-06		1.645e-05	7.316e-05	2.878e-06
434		6.513e-06	7.181e-06	6.118e-05			0.0004512		6.99e-05	3.251e-05	8.633e-06
435		1.954e-05	0.0002908	0.012			5.691e-05		0.0001316	1.219e-05	2.878e-06
436		0.0002931	3.59e-06	0.03			2.439e-05		0.0008553	1.219e-05	8.633e-06
437		1.303e-05	0.0001221	0.0001224			0.009		1.234e-05	2.032e-05	5.756e-06
438		2.605e-05	7.181e-06	6.798e-05			6.098e-05		4.112e-06	0.0008575	2.878e-06
439		6.513e-06	0.003	0.0003875			1.626e-05		4.112e-06	1.626e-05	2.878e-06
440		0.021	3.59e-06	5.438e-05			1.22e-05		0.0001521	0.001	8.633e-06
441		6.513e-06	3.59e-06	6.798e-06			1.626e-05		4.112e-06	2.032e-05	2.878e-06
442		0.0001042	0.0001005				4.065e-06		4.112e-06	0.0005487	0.055
443		6.513e-06	8.976e-05				8.13e-06		4.112e-06	4.064e-06	2.878e-06
444		0.003	7.181e-06				4.065e-06		4.112e-06	0.0001341	0.001
445		0.0001042	7.181e-06				0.0009553		0.0002837	2.439e-05	5.756e-06
446		0.003	1.077e-05				0.0006464		8.224e-06	0.002	0.0001266
447		0.007	3.59e-06				0.002		4.112e-06	0.012	3.453e-05
448		1.954e-05	7.181e-06				1.626e-05		0.0001398	4.064e-06	1.151e-05
449		0.0009053	1.077e-05				8.13e-06		8.224e-06	0.01	5.756e-06
450		1.954e-05	7.181e-06				4.065e-06		8.224e-06	4.064e-06	8.633e-06
451		5.861e-05	7.181e-06				4.065e-06		1.645e-05	0.025	0.001
452		0.0006187	1.795e-05				0.0001179		4.112e-06	0.0002926	0.002
453		0.009	1.077e-05				0.000126		4.112e-06	0.006	0.002
454		6.513e-06	3.59e-06				2.033e-05		2.878e-05	0.004	7.194e-05
455		0.0003256	3.59e-06				4.472e-05		0.014	0.0002642	2.878e-06
456		0.0004624	7.181e-06				4.065e-06		4.112e-06	8.128e-06	2.878e-06
457		0.0001433	3.59e-06				4.065e-06		0.002	1.626e-05	3.741e-05
458		1.303e-05	3.59e-06				2.033e-05		0.0002919	4.064e-06	1.727e-05
459		0.0001368	3.59e-06				3.659e-05		1.645e-05	0.003	0.006
460		0.001	1.795e-05				4.065e-06		8.224e-06	0.0002439	2.878e-06
461		0.005	3.59e-06				8.13e-06		1.234e-05	4.064e-06	0.0002245
462		1.954e-05	3.59e-06				4.065e-06		2.878e-05	0.001	0.002
463		0.031	3.59e-06				3.659e-05		2.878e-05	8.128e-06	1.151e-05
464		0.005	7.181e-06				0.016		4.112e-06	0.0005812	2.878e-06
465		0.0005666	3.59e-06				1.626e-05		5.757e-05	0.0001097	1.727e-05
466		0.0006122	1.436e-05				0.0003781		0.0005386	0.0001097	2.878e-06
467		6.513e-06	3.59e-06				3.659e-05		8.224e-06	4.064e-06	2.878e-06
468		1.303e-05	3.59e-06				4.065e-06		8.224e-06	4.064e-06	0.006
469		6.513e-06	0.0006247				2.033e-05		6.99e-05	8.128e-06	0.079
470		6.513e-06	1.077e-05				8.13e-06		8.224e-06	2.439e-05	2.878e-06
471		0.001	7.181e-06				0.038		0.004	1.219e-05	0.0005957
472		0.119	2.872e-05				1.22e-05		2.878e-05	4.064e-06	2.878e-06
473		4.559e-05	5.745e-05				0.000126		0.001	5.69e-05	2.878e-06
474		0.002	3.59e-06				2.033e-05		1.234e-05	0.0001301	8.633e-06
475		1.303e-05	3.59e-06				0.136		4.112e-06	1.219e-05	5.756e-06
476		0.402	1.077e-05				4.065e-06		2.056e-05	1.626e-05	2.878e-06
477		0.008	0.0008114				8.13e-05		0.02	0.0001504	2.302e-05
478		6.513e-06	7.181e-06				1.626e-05		0.003	1.219e-05	5.756e-06
479		6.513e-06	3.59e-06				4.065e-06		4.112e-06	2.845e-05	2.878e-06
480		1.303e-05	0.0001472				4.065e-06		0.002	8.128e-06	7.194e-05
481		0.002	1.436e-05				4.065e-06		1.234e-05	1.219e-05	2.878e-06
482		0.002	2.154e-05				4.065e-06		8.224e-06	0.0008372	5.756e-06
483		3.908e-05	0.003				1.626e-05		8.224e-06	4.064e-06	2.878e-06
484		6.513e-06	2.154e-05				7.724e-05		4.112e-06	4.064e-06	2.878e-06
485		0.0001758	1.077e-05				8.13e-06		8.224e-06	4.064e-05	0.001
486		1.303e-05	7.181e-06				0.017		7.812e-05	8.128e-06	2.878e-06
487		8.467e-05	0.0004093				4.065e-06		2.878e-05	2.439e-05	2.878e-06
488		3.908e-05	3.59e-06				4.065e-06		1.645e-05	1.219e-05	1.151e-05
489		0.0003191	3.59e-06				4.472e-05		8.224e-06	4.064e-05	2.302e-05
490		2.605e-05	3.59e-06				6.098e-05		4.112e-06	0.0002317	3.166e-05
491		0.021	3.59e-06				8.13e-06		4.112e-06	4.064e-06	2.878e-05
492		7.164e-05	3.59e-06				4.065e-06		2.056e-05	5.283e-05	5.756e-06
493		0.081	0.0003483				1.22e-05		2.467e-05	0.001	4.604e-05
494		0.002	0.0002154				4.065e-06		0.000366	1.626e-05	0.023
495		0.0009118	3.59e-06				4.065e-06		4.112e-06	2.032e-05	0.0003022
496		0.0008662	3.59e-06				8.13e-06		0.118	2.845e-05	0.0003367
497		0.002	3.59e-06				4.065e-06		4.112e-06	0.004	2.878e-06
498		0.0002214	3.59e-06				0.002		3.289e-05	8.128e-06	2.878e-06
499		7.815e-05	1.077e-05				6.911e-05		1.234e-05	0.0001138	1.151e-05
500		0.009	7.181e-06				1.22e-05		8.224e-06	4.064e-06	2.878e-06
501		6.513e-06	0.201				4.065e-06		1.234e-05	2.845e-05	1.151e-05
502		6.513e-06	0.0001113				1.626e-05		2.056e-05	3.251e-05	2.878e-06
503		8.467e-05	0.0008437				1.22e-05		0.0001316	0.0003211	2.878e-05
504		0.015	3.59e-06				7.317e-05		4.112e-06	1.626e-05	6.619e-05
505		0.002	6.463e-05				1.22e-05		8.224e-06	4.064e-06	2.878e-06
506		2.605e-05	1.436e-05				4.065e-06		8.224e-06	8.128e-06	1.439e-05
507		0.134	0.0001077				4.065e-06		0.006	0.012	1.151e-05
508		1.303e-05	3.59e-06				2.033e-05		0.0003947	0.002	4.029e-05
509		0.0004559	7.181e-06				5.691e-05		4.112e-06	0.004	8.633e-06
510		0.000495	0.004				4.065e-06		8.224e-06	4.064e-06	2.014e-05
511		6.513e-06	3.59e-06				2.033e-05		4.112e-06	0.016	0.039
512		0.043	3.59e-06				0.0003577		2.056e-05	0.0001829	4.029e-05
513		2.605e-05	3.59e-06				2.033e-05		8.224e-06	0.004	2.878e-06
514		0.003	7.181e-06				7.724e-05		4.112e-06	4.064e-06	5.756e-06
515		5.861e-05	7.181e-06				2.439e-05		1.234e-05	0.005	0.0004058
516		1.303e-05	0.001				4.878e-05		4.112e-06	8.128e-06	2.59e-05
517		1.303e-05	3.59e-06				4.065e-06		1.645e-05	0.003	1.439e-05
518		0.005	2.872e-05				4.065e-06		4.112e-06	8.128e-06	2.302e-05
519		0.045	7.181e-06				4.065e-06		1.234e-05	8.535e-05	1.439e-05
520		6.513e-06	0.0002334				0.0002642		1.645e-05	4.064e-06	1.151e-05
521		0.0003712	3.59e-06				0.0001667		8.224e-06	0.002	3.166e-05
522		6.513e-06	2.154e-05				3.659e-05		0.0002632	0.0003292	8.633e-06
523		0.001	1.077e-05				1.22e-05		0.088	0.0009795	2.878e-06
524		6.513e-06	7.181e-06				0.0002033		0.0009252	0.000573	5.756e-06
525		0.002	0.0001077				0.005		4.112e-06	8.128e-06	2.878e-06
526		1.303e-05	7.181e-06				0.0003415		3.289e-05	0.0001626	5.756e-06
527		0.026	7.181e-06				0.013		0.0001809	0.0001951	2.878e-06
528		0.015	1.077e-05				2.846e-05		0.0001562	0.0001016	3.741e-05
529		1.954e-05	1.436e-05				4.065e-05		0.0001151	8.128e-05	0.000613
530		0.0001042	7.181e-06				3.659e-05		3.289e-05	2.845e-05	0.0001324
531		0.003	3.231e-05				0.001		3.289e-05	0.0004267	2.878e-06
532		0.032	3.59e-06				2.033e-05		4.523e-05	4.064e-06	2.302e-05
533		1.303e-05	1.077e-05				4.065e-06		1.234e-05	8.128e-06	2.302e-05
534		6.513e-06	0.004				3.659e-05		4.112e-05	8.128e-06	2.878e-06
535		1.954e-05	7.181e-06				0.001		2.467e-05	8.128e-06	2.878e-06
536		1.303e-05	3.59e-06				4.065e-05		8.224e-06	4.064e-06	2.014e-05
537		6.513e-06	3.59e-06				4.065e-06		8.224e-06	0.013	0.002
538		1.303e-05	5.385e-05				8.13e-06		8.224e-06	8.128e-06	6.619e-05
539		0.009	0.006				0.0004309		4.112e-06	4.064e-06	2.878e-06
540		0.0001498	3.59e-06				0.0008903		8.224e-06	8.128e-06	3.741e-05
541		0.0009444	5.385e-05				3.252e-05		4.112e-06	4.064e-05	5.756e-06
542		0.019	2.872e-05				8.13e-06		8.224e-06	0.0004024	2.878e-06
543		0.007	1.436e-05				8.13e-06		4.112e-06	0.0004186	2.878e-06
544		0.013	7.181e-06				8.13e-06		0.003	0.0001179	8.633e-06
545		0.05	0.001				0.0003699		3.701e-05	0.0008088	5.756e-06
546		0.002	0.0002621				4.065e-06		8.224e-06	0.0005324	8.633e-06
547		0.0003582	1.436e-05				0.0001301		1.645e-05	2.845e-05	2.878e-06
548		0.0001237	3.59e-06				8.13e-06		6.579e-05	0.01	2.878e-06
549		0.0008271	7.181e-06				0.0002683		4.112e-06	4.064e-06	5.756e-06
550		1.954e-05	2.513e-05				8.13e-06		8.224e-06	1.219e-05	2.878e-06
551		0.0001172	3.59e-06				4.065e-06		0.092	8.128e-06	2.014e-05
552		1.954e-05	7.181e-06				8.13e-06		8.224e-05	0.009	2.878e-05
553		0.0001368	0.042				0.145		4.112e-05	4.064e-06	6.331e-05
554		1.303e-05	3.59e-06				4.065e-06		2.878e-05	0.002	2.878e-06
555		0.187	3.59e-06				4.065e-06		4.112e-06	4.064e-06	2.878e-06
556		0.0001368	7.181e-06				8.13e-06		8.224e-06	0.001	2.878e-06
557		0.0009509	3.59e-06				0.0003008		0.018	3.251e-05	0.0004979
558		0.007	3.59e-06				8.13e-06		8.224e-06	8.128e-06	5.756e-06
559		0.009	4.667e-05				4.065e-06		0.0004605	0.0001179	5.756e-06
560		0.018	3.59e-06				6.098e-05		0.0004153	0.0002926	2.878e-06
561		0.0008727	0.0001616				1.22e-05		4.112e-06	0.001	1.151e-05
562		0.004	3.59e-06				8.13e-06		1.234e-05	0.053	8.633e-06
563		6.513e-06	3.59e-06				4.065e-06		4.112e-06	0.001	2.878e-06
564		1.303e-05	1.436e-05				4.065e-06		4.523e-05	0.282	2.878e-06
565		0.003	0.0005888				4.065e-06		0.0001234	2.845e-05	0.025
566		6.513e-06	0.022				8.13e-06		0.0001192	0.131	0.0009641
567		2.605e-05	7.181e-06				0.002		8.224e-06	0.0001463	2.59e-05
568		1.303e-05	3.59e-06				9.756e-05		3.701e-05	0.0004024	1.151e-05
569		0.003	0.007				0.0001748		6.579e-05	0.0001585	2.302e-05
570		0.006	2.513e-05				8.13e-06		8.224e-06	0.0003739	5.756e-06
571		0.0009444	1.077e-05				2.033e-05		4.112e-06	0.0001097	0.0004144
572		0.003	0.016				4.065e-06		0.0006168	0.000126	0.0001122
573		0.007	0.002				4.065e-06		4.112e-06	7.722e-05	8.633e-06
574		0.0006057	6.822e-05				1.626e-05		4.112e-06	0.000191	2.878e-06
575		0.001	3.59e-05				9.756e-05		1.645e-05	0.0004999	2.878e-06
576		0.003	1.436e-05				1.22e-05		0.0001316	4.064e-06	2.878e-06
577		0.0002475	3.59e-06				0.003		0.0004112	0.0001707	0.0007281
578		0.004	0.001				0.001		8.224e-06	0.0009388	2.878e-06
579		3.908e-05	3.59e-06				8.13e-06		8.224e-06	0.0007397	8.633e-06
580		0.001	3.59e-06				0.0005691		2.056e-05	5.283e-05	2.878e-06
581		0.023	3.59e-06				1.22e-05		0.0003002	4.064e-06	1.151e-05
582		0.002	3.59e-05				0.001		7.401e-05	0.001	5.756e-06
583		4.559e-05	1.077e-05				2.439e-05		0.000111	4.064e-06	5.756e-06
584		6.513e-06	7.181e-06				6.098e-05		8.224e-06	8.128e-06	1.439e-05
585		0.002	3.59e-06				1.22e-05		1.645e-05	0.007	4.317e-05
586		6.513e-06	1.077e-05				6.098e-05		8.224e-06	1.626e-05	2.878e-06
587		6.513e-06	3.59e-06				4.065e-06		4.112e-06	0.0001179	1.439e-05
588		0.0001042	3.59e-06				2.033e-05		4.112e-06	1.219e-05	5.756e-06
589		4.559e-05	3.231e-05				0.014		4.934e-05	0.007	5.756e-06
590		0.016	1.436e-05				0.0001545		0.002	6.503e-05	8.633e-06
591		5.861e-05	7.181e-06				4.065e-06		0.002	0.0007559	0.08
592		1.303e-05	1.436e-05				0.0004106		2.056e-05	0.006	1.727e-05
593		0.007	3.59e-06				9.35e-05		8.224e-06	7.722e-05	5.756e-06
594		0.05	0.0001975				0.001		0.0009252	2.439e-05	2.878e-06
595		0.0006122	0.0007755				1.626e-05		2.878e-05	4.064e-06	0.0004662
596		6.513e-06	3.59e-06				8.13e-06		8.224e-06	0.0004552	2.878e-06
597		5.21e-05	0.0002334				8.13e-06		4.112e-06	4.064e-06	1.439e-05
598		6.513e-06	0.0001113				0.001		8.224e-06	8.128e-06	8.921e-05
599		0.003	1.436e-05				8.13e-06		0.015	0.001	4.317e-05
600		3.256e-05	3.59e-06				8.13e-06		1.234e-05	8.128e-06	0.0001151
601		0.005	0.0005026				8.13e-05		4.112e-05	0.0004186	2.878e-06
602		1.954e-05	0.0001508				4.065e-06		4.112e-06	0.0002439	0.002
603		0.001	0.001				0.0005407		8.224e-06	0.000382	5.756e-06
604		0.022	0.0004344				0.287		8.224e-06	7.316e-05	2.59e-05
605		0.004	0.0007935				0.0002683		4.112e-05	8.128e-06	8.633e-06
606		5.21e-05	3.59e-06				8.13e-06		4.112e-06	0.0002073	2.878e-06
607		0.0001042	3.59e-06				0.0005854		2.056e-05	8.128e-05	0.005
608		0.012	7.181e-06				1.626e-05		4.112e-06	8.128e-06	0.000141
609		1.303e-05	0.002				0.0001016		4.112e-06	6.503e-05	1.439e-05
610		0.0002084	3.59e-06				1.626e-05		4.112e-06	1.219e-05	7.77e-05
611		9.118e-05	3.59e-06				1.626e-05		4.112e-06	0.000191	2.302e-05
612		2.605e-05					1.626e-05		0.005	4.064e-06	2.878e-06
613		0.279					0.0001138		0.0009169	4.064e-06	0.000731
614		4.559e-05					8.13e-06		4.112e-06	0.004	3.453e-05
615		6.513e-06					6.504e-05		4.934e-05	8.128e-06	0.02
616		0.011					0.012		4.112e-06	8.128e-06	8.633e-06
617		0.0001433					0.0007033		4.112e-06	8.128e-06	2.878e-06
618		6.513e-06					2.033e-05		2.878e-05	4.064e-06	6.043e-05
619		0.001					0.001		1.234e-05	4.064e-06	6.331e-05
620		6.513e-06					1.22e-05		0.000259	4.064e-06	2.878e-06
621		0.038					8.13e-06		4.112e-06	1.219e-05	2.014e-05
622		1.303e-05					0.043		3.701e-05	8.128e-06	2.878e-06
623		0.003					0.023		4.112e-06	4.064e-06	2.878e-06
624		0.009					8.13e-06		8.224e-06	4.064e-06	2.878e-06
625		4.559e-05					6.911e-05		0.0002878	8.128e-06	1.439e-05
626		0.0003647					0.001		0.001	4.064e-06	2.878e-06
627		2.605e-05					4.472e-05		0.0009128	4.877e-05	1.151e-05
628		0.0002084					0.017		4.112e-06	4.064e-06	1.439e-05
629		0.407					4.065e-06		8.224e-06	4.064e-06	0.002
630		0.013					0.013		5.345e-05	4.064e-06	1.151e-05
631		0.005					1.626e-05		0.025	4.064e-06	2.878e-05
632		0.0006578					0.017		8.224e-06	0.0001951	1.727e-05
633		0.029					8.13e-06		4.112e-06	4.064e-06	5.756e-06
634		0.025					4.065e-06		8.224e-06	4.064e-06	0.0001151
635		0.008					4.065e-06		0.256	1.219e-05	2.878e-06
636		0.002					0.003		1.234e-05	0.001	1.439e-05
637		0.0004038					0.013		3.289e-05	8.128e-06	1.727e-05
638		3.908e-05					4.065e-06		0.002	4.064e-06	8.633e-06
639		0.0003712					0.0006789		3.289e-05	4.064e-06	6.907e-05
640		0.0004168					4.065e-06		8.224e-06	4.064e-06	2.878e-06
641		0.0003191					4.065e-06		0.0001686	0.003	8.633e-06
642		1.303e-05					0.0001057		8.224e-06	4.064e-06	2.878e-06
643		1.303e-05					0.000313		1.234e-05	8.128e-05	8.633e-06
644		5.861e-05					0.0003537		4.112e-06	0.019	2.878e-06
645		0.002					0.001		8.224e-06	4.064e-06	2.878e-06
646		1.303e-05					0.034		8.224e-06	0.0001138	5.756e-06
647		0.243					3.252e-05		2.467e-05	4.064e-06	2.878e-06
648		0.0009899					4.065e-06		1.234e-05	0.0001504	2.878e-06
649		0.0001368					0.0001789		4.934e-05	8.128e-06	2.878e-06
650		6.513e-06					0.004		4.934e-05	0.002	5.756e-06
651		1.303e-05					4.065e-06		0.0005921	0.002	1.439e-05
652		4.559e-05					4.065e-06		3.289e-05	0.003	2.59e-05
653		0.0007685					0.206		1.234e-05	0.011	0.001
654		1.954e-05					0.001		1.234e-05	4.064e-06	8.633e-06
655		0.007					8.13e-06		8.224e-06	0.000126	0.0008346
656		0.035					4.065e-06		4.112e-06	0.017	1.727e-05
657		1.954e-05					1.22e-05		4.112e-06	4.064e-06	8.633e-06
658		1.303e-05					0.005		4.112e-06	0.003	8.633e-06
659		3.256e-05					0.593		8.224e-06	4.064e-06	2.878e-06
660		0.01					0.0007561		4.112e-06	4.064e-06	5.756e-06
661		5.21e-05					4.065e-06		8.224e-06	0.001	8.633e-06
662		0.0006122					0.0008903		4.112e-06	0.01	5.756e-06
663		7.164e-05					0.002		4.112e-06	8.128e-06	0.000213
664		0.002					0.017		4.112e-06	0.177	2.878e-06
665		0.0004103					8.13e-06		4.112e-06	4.064e-06	2.878e-06
666		6.513e-06					4.065e-06		8.224e-06	8.128e-06	8.633e-06
667		0.005					4.065e-05			8.128e-06	2.878e-06
668		0.0001758					4.065e-06			0.0007316	2.878e-06
669		0.089					0.0007521			7.722e-05	2.878e-06
670		1.954e-05					4.065e-06			4.064e-06	0.001
671		0.000775					4.065e-06			8.128e-06	2.878e-06
672		1.954e-05					8.13e-06			8.128e-06	2.878e-06
673		0.0001824					0.0001707			0.0004267	2.878e-06
674		2.605e-05					0.0004146			4.877e-05	2.878e-06
675		6.513e-06					0.001			0.009	0.0002475
676		0.011					3.659e-05			2.032e-05	8.633e-06
677		7.164e-05					4.065e-06			8.128e-06	1.151e-05
678		0.038					3.252e-05			8.128e-06	5.756e-06
679		0.0003191					2.033e-05			0.0001626	2.878e-06
680		6.513e-06					0.014			2.845e-05	0.004
681		0.055					0.002			1.219e-05	5.756e-06
682		0.003					3.659e-05			4.064e-06	2.878e-06
683		1.303e-05					0.0002846			8.128e-06	1.151e-05
684		0.05					0.038			4.064e-06	3.741e-05
685		0.004					0.0002846			0.0001585	0.0001612
686		0.049					0.018			4.064e-06	1.151e-05
687		0.003					6.098e-05			0.0003536	5.756e-06
688		0.0001107					0.018			4.064e-06	5.468e-05
689		1.303e-05					1.22e-05			4.064e-06	8.633e-06
690		0.002					8.13e-06			4.064e-06	0.0009324
691		0.0003582					4.065e-06			0.001	0.002
692		7.164e-05					4.065e-06			4.064e-06	9.497e-05
693		0.0002279					4.065e-06			0.0008453	0.0001094
694		0.008					2.846e-05			0.0003251	2.878e-06
695		2.605e-05					1.626e-05			8.128e-06	8.633e-06
696		0.002					2.033e-05			4.064e-06	2.878e-06
697		0.003					1.22e-05			0.004	3.453e-05
698		0.041					4.065e-06			8.128e-06	0.054
699		0.001					4.065e-06			4.064e-06	2.302e-05
700		6.513e-06					4.065e-06			2.032e-05	1.151e-05
701		6.513e-06					1.22e-05			4.064e-06	2.878e-05
702		6.513e-06					1.22e-05			4.064e-06	2.014e-05
703		0.0005015					8.13e-05			0.0004227	2.014e-05
704		1.303e-05					0.006			8.128e-06	8.633e-06
705		1.954e-05					1.22e-05			0.006	3.453e-05
706		0.062					4.065e-06			8.128e-06	2.878e-06
707		6.513e-06					0.001			4.064e-06	1.151e-05
708		0.0001172					4.065e-06			8.128e-06	2.878e-06
709		0.005					0.014			4.064e-06	8.058e-05
710		0.0001693					3.659e-05			4.064e-06	2.878e-06
711		7.815e-05					0.042			8.128e-06	0.0002964
712		6.513e-05					4.065e-06			0.0002642	2.878e-06
713		0.053					4.065e-06			0.121	1.151e-05
714		0.0001433					2.439e-05			4.064e-06	5.756e-06
715		0.000749					0.002			2.032e-05	2.878e-06
716		0.006					0.058			8.128e-06	2.878e-06
717		0.134					0.001			8.128e-06	3.741e-05
718		6.513e-06					0.000561			8.128e-06	1.727e-05
719		1.303e-05					4.065e-06			8.128e-06	2.878e-06
720		6.513e-05					4.065e-06			0.0006259	0.0001986
721		1.303e-05					1.626e-05			4.064e-06	8.633e-06
722		0.000241					0.0001545			8.128e-06	2.878e-06
723		1.303e-05					1.626e-05			4.064e-06	5.756e-06
724		6.513e-06					0.034			4.064e-06	2.878e-06
725		0.0001889					1.22e-05			1.219e-05	2.878e-06
726		1.954e-05					0.032			4.064e-06	8.633e-06
727		3.908e-05					4.065e-06			1.219e-05	0.0001381
728		1.954e-05					0.0001179			4.064e-06	2.878e-06
729		0.0001628					8.13e-06			1.626e-05	2.878e-05
730		0.0002149					0.0007195			0.0001382	5.756e-06
731		0.019					0.032			4.064e-06	0.068
732		3.256e-05					0.000561			1.626e-05	0.0001784
733		0.0008792					0.007			4.064e-06	2.878e-06
734		1.303e-05					1.22e-05			4.064e-06	5.756e-06
735		0.0004364					4.065e-06			4.064e-06	0.0003568
736		1.303e-05					0.001			0.0001951	7.194e-05
737		0.000254					0.0001098			8.128e-06	5.756e-06
738		2.605e-05					1.22e-05			4.064e-06	2.302e-05
739		0.0004103					0.006			0.027	1.151e-05
740		0.018					0.001			2.032e-05	2.878e-06
741		0.078					0.007			1.219e-05	5.756e-06
742		0.009					4.878e-05			4.064e-06	2.878e-06
743		1.303e-05					0.018			1.219e-05	2.878e-06
744		9.769e-05					1.22e-05			0.013	2.878e-06
745		0.095					1.22e-05			0.002	1.151e-05
746		5.861e-05					0.001			4.064e-06	5.756e-06
747		0.044					0.006			0.0004796	2.878e-05
748		0.0002605					0.002			0.0001301	2.878e-06
749		1.303e-05					4.065e-06			8.128e-06	2.878e-06
750		6.513e-05					1.626e-05			1.626e-05	0.002
751		0.0009965					0.015			4.064e-06	8.633e-06
752		0.007					4.065e-06			1.219e-05	0.0003568
753		0.005					1.22e-05			0.026	2.878e-06
754		6.513e-06					4.065e-06			1.219e-05	1.151e-05
755		0.035					2.033e-05			4.064e-06	2.878e-06
756		0.011					0.000374			4.064e-06	2.878e-06
757		2.605e-05					2.846e-05			0.0004105	2.878e-06
758		6.513e-06					0.004			4.064e-06	2.302e-05
759		1.303e-05					5.285e-05			0.022	0.0006792
760		5.861e-05					1.22e-05			4.064e-06	1.151e-05
761		0.0001498					4.065e-06			0.0003211	1.727e-05
762		0.002					8.13e-06			4.064e-06	2.014e-05
763		0.002					0.000626			4.064e-06	8.633e-06
764		0.0001758					0.0001707			1.626e-05	2.878e-06
765		0.1					8.13e-06			1.219e-05	5.756e-06
766		0.008					0.0002073			8.128e-06	5.756e-06
767		0.131					0.0004756			0.0001219	2.59e-05
768		0.0001954					4.065e-06			8.128e-06	5.756e-06
769		0.01					0.0002968			0.006	0.000164
770		6.513e-06					1.626e-05			8.128e-06	1.151e-05
771		6.513e-06					5.285e-05			1.626e-05	1.151e-05
772		0.0001563					0.0005244			1.219e-05	0.0001007
773		1.303e-05					0.002			2.439e-05	1.151e-05
774		0.113					4.065e-06			4.064e-06	5.756e-06
775		0.061					4.065e-06			3.658e-05	4.317e-05
776		6.513e-06					8.13e-06			4.064e-06	1.151e-05
777		0.006					0.002			8.128e-06	0.005
778		0.011					0.009			8.128e-06	4.892e-05
779		1.954e-05					0.004			4.064e-06	6.619e-05
780		1.303e-05					4.065e-06			8.128e-06	2.878e-06
781		0.03					2.846e-05			2.032e-05	0.004
782		0.003					0.0003659			4.064e-06	5.756e-06
783		2.605e-05					0.0002317			0.002	2.014e-05
784		6.513e-06					0.006			4.064e-06	8.633e-06
785		2.605e-05					4.878e-05			8.128e-06	1.727e-05
786		6.513e-06					0.0001098			0.0003333	0.0004662
787		0.002					2.439e-05			4.064e-06	2.878e-06
788		0.026					0.002			0.135	8.633e-06
789		1.954e-05					0.001			4.064e-06	2.878e-06
790		0.009					1.22e-05			4.064e-06	0.0002561
791		6.513e-06					2.846e-05			0.001	2.014e-05
792		6.513e-06					0.003			8.128e-06	2.878e-06
793		6.513e-06					4.065e-06			1.626e-05	5.756e-06
794		0.0001889					4.065e-06			4.064e-06	0.0003482
795		0.31					1.22e-05			4.064e-06	8.633e-05
796		8.467e-05					8.13e-06			4.064e-06	1.727e-05
797		0.0003517								1.219e-05	2.878e-06
798		6.513e-06								4.064e-06	2.878e-06
799		1.303e-05								4.064e-06	3.741e-05
800		0.008								4.064e-06	2.878e-06
801		0.001								0.003	2.878e-06
802		6.513e-06								8.128e-06	4.317e-05
803		0.05								4.064e-06	3.166e-05
804		6.513e-06								4.064e-06	2.878e-06
805		6.513e-06								1.219e-05	2.878e-06
806		6.513e-06								8.128e-06	1.151e-05
807		0.133								4.064e-06	5.756e-06
808		0.0001954								1.219e-05	0.0002619
809		3.908e-05								1.219e-05	5.756e-06
810		0.0001042								8.128e-06	2.878e-06
811		7.164e-05								1.626e-05	5.756e-06
812		6.513e-06								4.064e-06	9.497e-05
813		0.093								4.064e-06	0.000118
814		1.303e-05								8.128e-06	8.633e-06
815		0.0009118								4.064e-06	2.878e-06
816		6.513e-06								4.064e-06	0.013
817		6.513e-06								8.128e-06	5.756e-06
818		6.513e-06								4.064e-06	4.604e-05
819		6.513e-06								4.064e-06	2.878e-06
820		0.11								2.439e-05	2.878e-06
821		0.01								4.064e-06	8.633e-06
822		6.513e-06								1.626e-05	0.0004115
823		2.605e-05								4.064e-06	0.0005036
824		0.043								4.064e-06	2.878e-06
825		0.032								4.064e-06	5.756e-06
826		0.007								2.032e-05	7.482e-05
827		0.003								4.064e-06	0.008
828		1.303e-05								4.064e-06	1.151e-05
829		0.011								4.064e-06	5.18e-05
830		0.0006513								8.128e-06	0.0002619
831		0.0002605								4.064e-06	1.151e-05
832		1.954e-05								4.064e-06	2.878e-06
833		0.005								8.128e-06	4.317e-05
834		0.145								8.128e-06	2.878e-05
835		0.0009639								2.032e-05	2.878e-06
836		0.63								4.064e-06	2.878e-06
837		0.014								4.064e-06	2.878e-06
838		0.006								1.219e-05	1.151e-05
839		0.04								1.219e-05	0.0007799
840		0.001								4.064e-06	0.0001957
841		3.908e-05								8.128e-06	4.317e-05
842		1.303e-05								4.064e-06	2.59e-05
843		0.044								1.219e-05	8.633e-06
844		0.033								4.064e-06	2.878e-06
845		0.006								1.626e-05	0.005
846		0.004								4.064e-06	2.878e-06
847		9.118e-05								8.128e-06	8.633e-05
848		6.513e-06								4.064e-06	2.878e-06
849		0.0001042								4.064e-06	8.633e-06
850		0.002								1.626e-05	5.756e-06
851		0.0006838								4.064e-06	0.004
852		0.0001237								4.064e-06	5.756e-06
853		0.007								8.128e-06	2.878e-05
854		0.002								4.064e-06	5.756e-06
855		6.513e-06								4.064e-06	2.878e-06
856		0.053								4.064e-06	2.878e-06
857		0.011								4.064e-06	2.878e-06
858		0.003								4.064e-06	6.619e-05
859		6.513e-06								8.128e-06	1.727e-05
860		0.012								1.626e-05	0.013
861		5.21e-05								4.064e-06	8.633e-06
862		0.017								4.064e-06	8.633e-06
863		0.000254								4.064e-06	2.878e-06
864		0.014								1.219e-05	0.003
865		3.908e-05								8.128e-06	0.0001583
866		0.0005275								4.877e-05	2.878e-06
867		1.303e-05								8.128e-06	2.878e-06
868		0.012								8.128e-06	1.439e-05
869		0.018								2.032e-05	2.878e-06
870		1.303e-05								2.032e-05	1.727e-05
871		4.559e-05								8.128e-06	6.907e-05
872		7.164e-05								1.219e-05	1.151e-05
873		6.513e-06								8.128e-06	0.003
874		4.559e-05								4.064e-06	2.302e-05
875		3.908e-05								4.064e-06	0.0007137
876		1.303e-05								4.064e-06	2.878e-06
877		1.303e-05								8.128e-06	6.043e-05
878		7.815e-05								1.219e-05	0.0007943
879		0.029								1.219e-05	2.878e-06
880		0.059								1.626e-05	8.633e-06
881		6.513e-06								1.219e-05	2.878e-06
882		1.303e-05								2.439e-05	5.756e-06
883		6.513e-06								8.128e-06	2.878e-06
884		2.605e-05								4.064e-06	8.633e-06
885		3.256e-05								4.064e-06	5.756e-06
886		0.197								4.064e-06	1.727e-05
887		6.513e-06								2.845e-05	3.741e-05
888		0.112								4.064e-06	5.756e-06
889		0.031								4.064e-06	2.878e-06
890		6.513e-06								4.064e-06	2.878e-06
891		0.068								2.845e-05	8.633e-06
892		6.513e-06								4.064e-06	2.878e-06
893		0.053								4.064e-06	0.013
894		3.256e-05								4.064e-06	5.756e-06
895		0.009								8.128e-06	8.633e-06
896		0.007								4.064e-06	5.756e-06
897		6.513e-06								1.219e-05	5.756e-06
898		6.513e-06								4.064e-06	2.878e-06
899		0.005								4.064e-06	2.878e-06
900		1.303e-05								4.064e-06	6.331e-05
901										4.064e-06	2.878e-06
902										8.128e-06	5.756e-06
903										4.064e-06	2.878e-06
904										4.064e-06	2.878e-06
905										8.128e-06	2.878e-06
906										4.064e-06	2.878e-06
907										1.626e-05	5.756e-06
908										1.626e-05	2.878e-06
909										1.219e-05	0.024
910										4.064e-06	2.878e-06
911										4.064e-06	1.151e-05
912										8.128e-06	2.878e-06
913										4.064e-06	2.878e-06
914										4.064e-06	2.878e-06
915										1.626e-05	8.633e-06
916										1.626e-05	2.878e-06
917										4.064e-06	2.014e-05
918										4.064e-06	2.878e-06
919										4.064e-06	0.0004432
920										8.128e-06	2.878e-06
921										8.128e-06	8.633e-06
922										1.626e-05	1.439e-05
923										4.064e-06	2.878e-06
924										8.128e-06	2.878e-06
925										2.032e-05	2.59e-05
926										8.128e-06	2.878e-06
927										4.064e-06	8.633e-06
928										2.845e-05	8.633e-06
929										4.064e-06	2.878e-06
930										4.064e-06	0.0001209
931										4.064e-06	2.878e-06
932										4.064e-06	2.878e-06
933										1.219e-05	0.055
934										1.626e-05	0.002
935										1.626e-05	0.0001928
936										8.128e-06	0.0005381
937										8.128e-06	5.756e-06
938										8.128e-06	5.756e-06
939										4.064e-06	0.0001324
940										1.219e-05	1.151e-05
941										4.064e-06	2.878e-06
942										8.128e-06	0.0008979
943										4.064e-06	2.878e-06
944										8.128e-06	5.468e-05
945										4.064e-06	2.878e-06
946										4.064e-06	1.727e-05
947										4.064e-06	1.151e-05
948										4.064e-06	2.878e-06
949										4.064e-06	2.59e-05
950										4.064e-06	2.878e-06
951										4.064e-06	3.741e-05
952										4.064e-06	2.878e-06
953										4.064e-06	0.0007511
954										4.064e-06	2.878e-06
955										8.128e-06	2.878e-06
956										8.128e-06	5.756e-06
957										4.064e-06	0.003
958										8.128e-06	2.014e-05
959										4.064e-06	5.756e-06
960										1.626e-05	2.878e-06
961										4.064e-06	2.878e-06
962										4.064e-06	2.878e-06
963										2.032e-05	2.878e-06
964										4.064e-06	3.166e-05
965										4.064e-06	5.756e-06
966										4.064e-06	2.878e-06
967										4.877e-05	1.151e-05
968										2.845e-05	8.633e-06
969										8.128e-06	1.727e-05
970										4.064e-06	8.633e-06
971										1.219e-05	4.317e-05
972										1.219e-05	2.878e-06
973										2.439e-05	2.878e-06
974										8.128e-06	2.878e-06
975										3.251e-05	3.453e-05
976										1.219e-05	8.633e-06
977										4.064e-06	1.151e-05
978										4.064e-06	0.002
979										4.064e-06	2.878e-06
980										8.128e-06	1.439e-05
981										1.626e-05	0.0007655
982										1.219e-05	8.633e-06
983										4.064e-06	5.18e-05
984										1.626e-05	2.878e-06
985										4.064e-06	0.0002446
986										4.064e-06	2.014e-05
987										8.128e-06	8.058e-05
988										4.064e-06	5.756e-06
989										8.128e-06	2.878e-06
990										4.064e-06	2.014e-05
991										4.064e-06	2.878e-06
992										4.064e-06	5.756e-06
993										4.064e-06	1.727e-05
994										4.064e-06	0.072
995										8.128e-06	5.756e-06
996										4.064e-06	2.878e-06
997										2.032e-05	2.878e-06
998										8.128e-06	5.756e-06
999										4.064e-06	8.633e-06
1000										1.219e-05	8.633e-06
1001										4.064e-06	2.878e-06
1002										1.219e-05	1.439e-05
1003										1.219e-05	1.151e-05
1004										8.128e-06	0.004
1005										8.128e-06	4.892e-05
1006										8.128e-06	2.878e-06
1007										8.128e-06	2.878e-06
1008										4.064e-06	1.151e-05
1009										2.845e-05	0.000354
1010										1.626e-05	2.878e-06
1011										4.064e-06	0.000377
1012										4.064e-06	5.756e-06
1013										2.845e-05	1.151e-05
1014										8.128e-06	2.878e-06
1015										1.219e-05	2.878e-06
1016										8.128e-06	2.878e-06
1017										4.064e-06	0.007
1018										1.219e-05	0.0001295
1019										8.128e-06	4.317e-05
1020										4.064e-06	0.002
1021										8.128e-06	0.005
1022										8.128e-06	0.0004173
1023										2.439e-05	2.878e-06
1024										2.032e-05	2.878e-06
1025										8.128e-06	2.878e-05
1026										4.064e-06	8.633e-06
1027										4.064e-06	2.878e-06
1028										4.064e-06	1.439e-05
1029										8.128e-06	1.439e-05
1030										8.128e-06	0.0001353
1031										4.064e-06	8.346e-05
1032										4.064e-06	8.633e-06
1033										8.128e-06	0.0001381
1034										4.064e-06	2.014e-05
1035										8.128e-06	0.002
1036										8.128e-06	0.002
1037										2.032e-05	2.878e-06
1038										1.626e-05	2.878e-06
1039										4.064e-06	8.633e-06
1040										4.064e-06	2.878e-06
1041										4.064e-06	0.0009928
1042										1.219e-05	1.151e-05
1043										8.128e-06	0.0001036
1044										4.064e-06	1.439e-05
1045										1.219e-05	2.014e-05
1046										4.064e-06	0.0002619
1047										2.439e-05	0.0002446
1048										4.064e-06	0.0005007
1049										1.219e-05	2.878e-06
1050										4.064e-06	0.0001237
1051										1.626e-05	0.004
1052										4.064e-06	2.878e-06
1053										1.219e-05	0.029
1054										8.128e-06	2.014e-05
1055										8.128e-06	2.878e-06
1056										8.128e-06	3.453e-05
1057										8.128e-06	0.0002072
1058										8.128e-06	1.151e-05
1059										4.064e-06	2.878e-06
1060										4.064e-06	2.878e-06
1061										1.626e-05	5.756e-06
1062										1.626e-05	5.756e-06
1063										4.064e-06	5.756e-06
1064										1.219e-05	2.878e-06
1065											5.756e-06
1066											8.633e-06
1067											0.0001065
1068											0.0009669
1069											8.633e-06
1070											2.878e-06
1071											8.633e-06
1072											5.468e-05
1073											8.633e-06
1074											0.0004317
1075											2.878e-06
1076											0.0002158
1077											2.878e-06
1078											2.878e-06
1079											5.756e-06
1080											5.468e-05
1081											2.878e-06
1082											2.302e-05
1083											0.0001439
1084											4.317e-05
1085											2.878e-06
1086											2.878e-06
1087											0.0008633
1088											2.878e-06
1089											2.878e-06
1090											8.633e-06
1091											2.878e-05
1092											5.756e-06
1093											2.878e-06
1094											5.756e-06
1095											7.194e-05
1096											5.756e-06
1097											2.878e-06
1098											2.878e-06
1099											0.0009727
1100											2.878e-06
1101											2.878e-06
1102											2.878e-06
1103											1.439e-05
1104											5.756e-06
1105											5.756e-06
1106											2.878e-06
1107											2.878e-06
1108											1.439e-05
1109											2.878e-06
1110											0.0006907
1111											2.878e-06
1112											2.878e-06
1113											8.633e-06
1114											0.004
1115											2.878e-06
1116											2.878e-06
1117											2.878e-06
1118											8.633e-06
1119											2.878e-06
1120											0.001
1121											0.004
1122											2.878e-06
1123											0.0003971
1124											2.878e-06
1125											2.878e-06
1126											5.756e-06
1127											1.151e-05
1128											1.151e-05
1129											2.878e-06
1130											5.756e-06
1131											0.002
1132											5.756e-06
1133											2.302e-05
1134											2.878e-06
1135											5.756e-06
1136											0.131
1137											2.878e-06
1138											2.878e-06
1139											5.756e-06
1140											8.346e-05
1141											0.05
1142											5.756e-06
1143											2.878e-06
1144											2.878e-06
1145											0.002
1146											5.756e-06
1147											8.633e-05
1148											2.878e-06
1149											8.633e-06
1150											2.302e-05
1151											0.002
1152											0.0001727
1153											2.59e-05
1154											5.18e-05
1155											2.878e-06
1156											2.878e-06
1157											2.878e-06
1158											1.439e-05
1159											2.878e-06
1160											0.023
1161											2.878e-06
1162											2.878e-06
1163											2.878e-06
1164											2.302e-05
1165											2.878e-06
1166											2.878e-06
1167											2.878e-05
1168											2.878e-06
1169											0.0001036
1170											2.878e-06
1171											3.741e-05
1172											2.014e-05
1173											0.001
1174											2.878e-06
1175											1.439e-05
1176											2.878e-06
1177											8.633e-06
1178											2.014e-05
											1.439e-05
											2.014e-05
											0.011
											2.878e-06
											5.756e-06
											2.878e-06
											5.756e-06
											1.439e-05
											3.741e-05
											5.756e-06
											0.0001381
											2.878e-06
											2.014e-05
											2.878e-06
											2.878e-06
											2.59e-05
											5.756e-06
											2.878e-06
											2.878e-06
											3.453e-05
											2.878e-06
											1.439e-05
											3.453e-05
											5.756e-06
											0.063
											8.633e-06
											2.878e-06
											2.878e-06
											0.001
											2.878e-06
											5.468e-05
											2.878e-06
											5.756e-06
											5.468e-05
											0.000564
											0.0007511
											2.878e-06
											2.302e-05
											2.878e-06
											2.878e-06
											2.878e-06
											8.633e-06
											2.878e-06
											2.878e-06
											8.633e-06
											1.439e-05
											1.151e-05
											5.756e-06
											5.756e-06
											0.003
											2.878e-06
											0.0002446
											1.151e-05
											0.0005065
											5.756e-06
											2.878e-06
											2.59e-05
											5.756e-06
											2.014e-05
											1.151e-05
											4.029e-05
											5.756e-06
											5.756e-06
											2.878e-06
											2.878e-06
											0.005
											2.878e-06
											4.317e-05
											8.633e-06
											1.727e-05
											2.878e-06
											2.878e-06
											2.878e-06
											2.878e-06
											5.756e-06
											2.878e-06
											5.756e-06
											5.756e-06
											2.878e-06
											2.878e-06
											0.03
											5.756e-06
											5.756e-06
											5.756e-06
											2.878e-06
											1.727e-05
											2.878e-06
											5.756e-06
											6.331e-05
											2.878e-06
											6.043e-05
											2.878e-06
											2.878e-06
											5.756e-06
											2.878e-06
											8.633e-06
											8.633e-06
											2.878e-06
											2.878e-06
											2.302e-05
											5.756e-06
											4.317e-05
											4.029e-05
											5.756e-06
											2.878e-06
											2.878e-06
											1.439e-05
											2.878e-05
											2.878e-06
											1.151e-05
											7.77e-05
											5.756e-06
											0.002
											2.878e-06
											1.727e-05
											1.727e-05
											2.878e-06
											0.002
											0.002
											2.878e-06
											1.151e-05
											2.878e-06
											0.0003108
											2.878e-06
											0.002
											5.756e-06
											2.878e-06
											8.346e-05
											2.878e-06
											0.0001151
											6.043e-05
											4.604e-05
											0.0001698
											2.878e-06
											2.878e-06
											2.014e-05
											0.0003425
											5.756e-06
											0.002
											1.151e-05
											2.878e-06
											2.878e-06
											2.878e-06
											5.756e-06
											2.878e-06
											2.878e-06
											2.014e-05
											2.878e-06
											2.878e-06
											8.633e-06
											5.756e-06
											8.633e-06
											5.756e-06
											2.878e-06
											1.151e-05
											6.619e-05
											2.302e-05
											2.878e-06
											5.756e-06
											0.011
											5.756e-06
											9.497e-05
											2.878e-06
											2.878e-06
											2.878e-06
											2.878e-06
											0.0001554
											2.878e-06
											8.633e-06
											1.151e-05
											2.878e-06
											5.756e-06
											3.453e-05
											5.756e-06
											2.878e-06
											5.18e-05
											2.878e-06
											2.878e-06
											8.633e-06
											2.878e-06
											5.468e-05
											0.002
											2.878e-06
											5.756e-06
											0.0001122
											8.633e-06
											5.756e-06
											2.878e-06
											0.009
											2.878e-06
											8.633e-06
											5.756e-06
											2.014e-05
											1.151e-05
											8.633e-06
											5.756e-06
											5.756e-06
											2.878e-06
											2.878e-06
											2.878e-06
											0.001
											2.878e-06
											0.002
											8.633e-06
											4.892e-05
											0.0006245
											2.878e-06
											1.151e-05
											8.633e-06
											2.878e-05
											2.878e-06
											2.878e-06
											2.878e-06
											0.0004662
											2.878e-06
											7.482e-05
											6.619e-05
											5.756e-06
											5.756e-06
											1.151e-05
											2.878e-06
											8.633e-06
											2.878e-06
											0.0001928
											5.756e-06
											8.633e-06
											2.878e-06
											2.878e-06
											5.756e-06
											2.59e-05
											0.0006676
											2.878e-06
											8.633e-06
											2.878e-06
											1.727e-05
											0.011
											2.878e-06
											1.439e-05
											5.468e-05
											0.0001496
											8.633e-06
											2.878e-06
											1.727e-05
											2.878e-06
											1.151e-05
											4.029e-05
											1.151e-05
											1.439e-05
											2.878e-06
											2.014e-05
											8.633e-06
											8.633e-06
											5.18e-05
											0.0003108
											2.878e-06
											2.878e-06
											2.878e-06
											0.0001755
											2.878e-06
											0.001
											2.878e-06
											2.878e-06
											1.439e-05
											1.151e-05
											2.878e-06
											0.0002014
											2.878e-06
											3.453e-05
											2.878e-06
											0.004
											5.756e-06
											6.331e-05
											2.878e-06
											8.346e-05
											1.727e-05
											0.002
											9.497e-05
											0.078
											0.003
											1.439e-05
											2.014e-05
											5.756e-06
											6.043e-05
											0.0004173
											4.029e-05
											2.878e-05
											0.002
											5.756e-06
											8.633e-06
											2.878e-06
											7.77e-05
											2.878e-06
											0.002
											2.878e-06
											3.166e-05
											4.029e-05
											5.756e-06
											2.878e-06
											5.756e-06
											1.151e-05
											8.633e-06
											2.878e-06
											5.756e-05
											2.878e-06
											2.59e-05
											2.878e-06
											2.878e-06
											2.878e-06
											2.878e-06
											5.756e-06
											0.038
											2.878e-06
											2.878e-06
											4.604e-05
											5.756e-06
											4.604e-05
											5.756e-06
											0.0008864
											2.878e-06
											5.756e-06
											0.0001295
											2.878e-06
											2.878e-06
											2.878e-06
											2.878e-06
											1.151e-05
											5.756e-06
											8.633e-06
											8.633e-05
											1.439e-05
											5.756e-06
											2.878e-06
											2.878e-06
											1.151e-05
											8.633e-06
											5.756e-06
											2.878e-06
											4.604e-05
											2.878e-06
											8.633e-06
											5.756e-06
											2.302e-05
											2.878e-06
											5.756e-06
											1.151e-05
											2.878e-06
											1.151e-05
											1.151e-05
											2.878e-06
											0.001
											2.878e-06
											2.014e-05
											0.0001295
											2.878e-06
											2.878e-06
											2.878e-06
											0.0004086
											2.878e-06
											2.878e-06
											8.633e-06
											8.633e-06
											2.878e-06
											1.727e-05
											1.439e-05
											1.439e-05
											0.0006504
											2.878e-06
											5.756e-06
											2.878e-06
											1.151e-05
											5.756e-06
											0.000236
											0.005
											1.151e-05
											2.878e-06
											5.756e-06
											4.892e-05
											2.878e-06
											2.878e-06
											2.878e-06
											1.727e-05
											2.878e-06
											0.0004662
											2.878e-06
											5.756e-06
											0.0009094
											2.878e-06
											1.151e-05
											8.921e-05
											3.453e-05
											5.756e-06
											2.878e-06
											0.0009468
											2.878e-06
											0.009
											1.439e-05
											2.878e-06
											2.878e-06
											5.756e-06
											1.727e-05
											8.633e-06
											2.878e-06
											1.439e-05
											5.756e-06
											5.756e-06
											3.453e-05
											1.151e-05
											5.756e-06
											5.468e-05
											0.0001784
											0.001
											5.756e-06
											5.756e-06
											2.302e-05
											2.878e-06
											2.878e-06
											3.166e-05
											7.77e-05
											2.878e-06
											5.756e-06
											5.756e-06
											2.878e-06
											1.151e-05
											5.756e-06
											2.878e-06
											5.756e-06
											4.317e-05
											6.619e-05
											2.878e-06
											5.756e-06
											0.001
											1.727e-05
											1.439e-05
											5.756e-06
											2.878e-06
											0.0001065
											5.756e-06
											2.014e-05
											2.878e-06
											0.0002619
											5.756e-06
											4.029e-05
											0.0006676
											0.0001007
											4.317e-05
											2.878e-06
											2.878e-06
											6.907e-05
											8.633e-06
											0.0004288
											2.878e-06
											0.0007597
											1.439e-05
											0.000872
											0.0001496
											2.878e-06
											2.878e-06
											2.878e-06
											2.59e-05
											6.331e-05
											2.878e-06
											1.151e-05
											1.439e-05
											1.727e-05
											6.331e-05
											0.0002072
											1.727e-05
											0.0002043
											8.633e-06
											1.151e-05
											0.008
											8.633e-06
											0.004
											0.002
											5.756e-06
											2.014e-05
											2.878e-06
											2.878e-06
											3.741e-05
											5.756e-06
											0.001
											8.633e-06
											1.439e-05
											1.151e-05
											3.741e-05
											1.727e-05
											8.633e-06
											0.041
											0.0009123
											2.302e-05
											5.756e-06
											2.878e-06
											4.892e-05
											3.453e-05
											1.151e-05
											2.878e-06
											8.633e-06
											2.878e-06
											5.756e-06
											2.878e-06
											0.001
											0.0001381
											1.439e-05
											2.878e-06
											5.756e-06
											1.151e-05
											3.741e-05
											2.878e-06
											0.002
											0.0003712
											2.878e-06
											1.151e-05
											2.878e-06
											0.0007684
											0.0001871
											0.0001295
											0.016
											0.002
											2.878e-06
											0.0005209
											0.012
											0.0001755
											2.878e-06
											0.0003482
											5.756e-06
											0.0002245
											6.331e-05
											1.439e-05
											3.166e-05
											2.014e-05
											0.0001784
											0.003
											0.001
											1.151e-05
											2.878e-06
											6.907e-05
											8.633e-06
											4.029e-05
											5.756e-06
											5.756e-06
											4.317e-05
											0.0003597
											6.331e-05
											8.633e-06
											1.727e-05
											2.878e-06
											0.003
											8.633e-06
											8.633e-06
											7.77e-05
											0.002
											0.003
											9.497e-05
											0.0002216
											0.021
											2.878e-06
											2.878e-06
											2.878e-06
											2.878e-06
											8.633e-06
											2.878e-06
											1.151e-05
											1.439e-05
											5.756e-06
											1.151e-05
											2.878e-06
											2.878e-06
											7.77e-05
											8.633e-06
											2.878e-06
											2.878e-06
											2.878e-06
											5.756e-06
											1.439e-05
											2.59e-05
											2.878e-06
											5.756e-06
											0.0001554
											2.878e-06
											5.756e-06
											0.001
											5.756e-06
											2.878e-06
											5.756e-06
											0.001
											0.004
											5.756e-06
											1.151e-05
											2.878e-06
											5.756e-06
											0.0001065
											0.0002964
											2.878e-06
											0.0002878
											4.317e-05
											0.032
											5.756e-06
											2.878e-06
											2.878e-06
											2.878e-06
											2.878e-06
											2.878e-06
											2.878e-06
											2.878e-06
											3.453e-05
											0.168
											2.878e-06
											4.892e-05
											2.878e-06
											2.878e-06
											5.756e-06
											2.878e-06
											2.878e-06
											2.878e-06
											5.756e-06
											2.878e-06
											2.878e-06
											2.878e-06
[truncated: 6 more columns]

## Sheet: 75% void sizes
	0.75	0.75	0.75	0.75	0.75	0.75	0.75	0.75	0.75	0.75	0.75	0.75	0.75	0.75	0.75	0.75	0.75	0.75
#	1994	1961	2000	2053	2061	2079	2090	2095	2115	2117	2119	2139	4383	4397	4402	4411	4419	4422
1	54.144	79.843	60.897	63.085	10.034	20.206	4.69	15.107	29.276	39.165	27.542	60.008	37.608	47.761	58.497	38.162	58.482	47.02
2	1.973e-05	6.375e-06	1.347e-05	6.449e-06	2.615e-06	0.159	5.305e-06	1.333e-06	0.0005573	4.088e-06	8.154e-06	0.223	1.284e-05	3.758e-05	0.011	2.47e-05	0.0001436	1.367e-05
3	2.631e-05	6.375e-06	6.737e-06	0.011	5.23e-06	0.002	0.0001061	6.667e-06	0.000834	4.088e-06	4.077e-06	0.001	0.015	0.158	0.0007566	1.235e-05	0.0004489	0.092			1994	1961	2000	2053	2061	2079	2090	2095	2115	2117	2119	2139	4383	4397	4402	4411	4419	4422	#REF!	1994	1961	2000	2053	2061	2079	2090	2095	2115	2117
4	1.973e-05	6.375e-06	6.737e-06	0.007	1.569e-05	0.009	0.009	1.333e-06	0.0005092	0.089	0.001	0.002	2.569e-05	0.003	0.0006191	1.235e-05	1.795e-05	4.1e-05		bins	0.75	0.75	0.75	0.75	0.75	0.75	0.75	0.75	0.75	0.75	0.75	0.75	0.75	0.75	0.75	0.75	0.75	0.75	0.75	0.75	0.75	0.75	0.75	0.75	0.75	0.75	0.75	0.75	0.75
5	2.631e-05	6.375e-06	2.021e-05	0.0001419	1.046e-05	0.0003914	0.002	2.667e-06	0.006	4.088e-06	0.002	0.0004325	1.284e-05	0.021	0.001	0.002	1.795e-05	0.0001503		1e-06	0	0	0	0	0	0	0	0	0	0	0	0	0	0	0	0	0	0	#REF!	0	0	0	0	0	0	0	0	0	0
6	6.577e-06	1.275e-05	6.737e-06	1.935e-05	2.615e-06	0.001	5.305e-05	2.667e-06	1.303	4.088e-06	8.154e-06	0.0003351	0.008	0.003	3.439e-05	0.0001358	3.591e-05	6.833e-05		5e-06	0	0	0	0	224	0	0	272	51	508	83	0	0	0	0	0	0	0	#REF!	0	0	0	0	34.6749	0	0	32.8106	22.87	26.6667
7	6.577e-05	6.375e-06	0.0003301	0.0003096	6.276e-05	0.004	0.0009548	4e-06	0.0006776	8.175e-06	0.0002487	2.233	0.0004495	0.000451	0.021	1.235e-05	0.0001077	0.002		1e-05	187	157	219	350	189	147	11	85	25	264	51	234	0	0	0	0	0	0	#REF!	27.3792	24.3034	22.2335	25.6975	29.257	14.497	18.6441	10.2533	11.2108	13.8583
8	0.0004407	6.375e-06	2.021e-05	3.87e-05	2.615e-06	0.012	1.591e-05	0.013	4.009e-06	4.088e-06	8.154e-06	0.0002559	0.002	0.008	0.115	3.705e-05	1.795e-05	0.0008063		5e-05	208	209	291	430	119	288	18	136	58	586	74	284	56	244	332	88	158	170	#REF!	30.4539	32.3529	29.5431	31.5712	18.4211	28.4024	30.5085	16.4053	26.009	30.7612
9	6.577e-06	1.275e-05	0.002	1.29e-05	3.661e-05	0.003	0.022	2.667e-06	0.681	4.088e-06	0.007	3.046e-05	0.001	0.063	0.001	0.141	0.0002334	1.367e-05		0.0001	50	55	74	112	21	94	4	58	12	120	33	68	12	78	126	16	63	54	#REF!	7.32064	8.51393	7.51269	8.2232	3.25077	9.27022	6.77966	6.99638	5.38117	6.29921
10	1.315e-05	6.375e-06	6.737e-06	1.29e-05	5.23e-06	0.0001428	0.11	0.006	1.203e-05	3.679e-05	0.014	1.218e-05	0.015	0.002	1.72e-05	0.0001729	3.591e-05	0.012		0.0005	76	77	156	188	44	182	7	144	26	184	98	214	40	147	299	32	255	137	#REF!	11.1274	11.9195	15.8376	13.8032	6.81115	17.9487	11.8644	17.3703	11.6592	9.65879
11	1.315e-05	6.375e-06	6.737e-06	6.449e-06	5.23e-06	0.0002592	0.026	9.334e-06	4.009e-06	4.088e-06	4.077e-06	6.092e-06	0.046	0.855	5.159e-05	1.235e-05	5.386e-05	0.001		0.001	47	36	91	57	23	96	5	52	17	64	58	170	32	53	152	18	199	122	#REF!	6.88141	5.57276	9.23858	4.18502	3.56037	9.46746	8.47458	6.27262	7.62332	3.35958
12	0.0005722	1.913e-05	0.0007343	0.000516	1.83e-05	1.058e-05	0.001	0.0001533	2.005e-05	1.226e-05	4.077e-06	3.046e-05	0.039	0.136	3.439e-05	0.044	1.795e-05	0.315		0.005	46	30	78	75	19	108	5	39	22	61	86	190	32	94	118	23	153	120	#REF!	6.73499	4.64396	7.91878	5.50661	2.94118	10.6509	8.47458	4.70446	9.86547	3.2021
13	6.577e-06	1.913e-05	6.737e-06	0.015	5.23e-06	5.289e-06	0.03	4.267e-05	8.019e-06	0.0001553	4.077e-06	6.092e-06	6.422e-05	0.04	0.0004299	2.47e-05	7.182e-05	0.001		0.01	19	14	15	43	3	38	2	14	5	32	18	53	12	34	36	12	42	42	#REF!	2.78184	2.16718	1.52284	3.15712	0.464396	3.74753	3.38983	1.68878	2.24215	1.67979
14	4.604e-05	6.375e-06	6.737e-06	6.449e-05	7.845e-06	7.933e-05	0.0005146	0.0003827	0.044	8.175e-06	4.077e-06	0.002	0.0003211	0.003	1.72e-05	1.235e-05	0.0001436	5.467e-05		0.05	30	33	45	71	3	45	5	20	3	50	36	66	16	50	45	26	59	67	#REF!	4.39239	5.10836	4.56853	5.21292	0.464396	4.43787	8.47458	2.41255	1.34529	2.62467
15	0.0003749	6.375e-06	0.0001145	6.449e-06	2.615e-06	0.0007034	0.0004032	0.008	0.002	2.453e-05	4.077e-06	0.003	0.0009376	0.012	0.007	2.47e-05	3.591e-05	0.008		0.1	9	17	5	12	0	6	0	3	1	13	5	9	5	17	9	7	26	19	#REF!	1.31772	2.63158	0.507614	0.881057	0	0.591716	0	0.361882	0.44843	0.682415
16	0.0001776	8.925e-05	6.737e-06	0.254	5.23e-06	0.0007775	0.045	9.601e-05	2.005e-05	1.635e-05	4.077e-06	2.437e-05	0.13	0.009	0.0002064	2.47e-05	7.182e-05	0.002		0.5	8	14	8	13	1	10	1	6	1	18	4	10	3	13	12	3	12	13	#REF!	1.1713	2.16718	0.812183	0.954479	0.154799	0.986193	1.69492	0.723764	0.44843	0.944882
17	0.005	6.375e-06	0.001	6.449e-06	0.002	5.289e-06	0.001	0.046	2.807e-05	1.226e-05	0.0006075	1.218e-05	0.023	0.0006264	0.013	1.235e-05	1.795e-05	0.0006697		1	1	3	3	5	0	0	0	0	1	5	0	9	0	2	3	1	1	7	#REF!	0.146413	0.464396	0.304569	0.367107	0	0	0	0	0.44843	0.262467
18	0.0001513	1.275e-05	0.0005322	0.002	2.615e-06	6.347e-05	0.026	0.001	0.002	8.175e-06	4.077e-06	0.029	0.003	0.132	1.72e-05	2.47e-05	1.795e-05	4.1e-05		5	2	1	0	6	0	0	1	0	1	0	0	3	0	1	1	0	2	0	#REF!	0.292826	0.154799	0	0.440529	0	0	1.69492	0	0.44843	0
19	6.577e-05	2.55e-05	0.0005457	6.449e-06	5.23e-06	1.587e-05	0.002	0.0002427	5.212e-05	8.175e-06	0.016	6.092e-06	0.002	1.044	0.004	4.939e-05	0.0001077	0.036		10	0	0	0	0	0	0	0	0	0	0	0	1	0	0	0	0	0	0	#REF!	0	0	0	0	0	0	0	0	0	0
20	3.289e-05	0.005	6.737e-06	0.106	1.569e-05	0.006	5.305e-06	1.333e-06	0.137	2.044e-05	0.005	2.437e-05	0.000411	0.086	0.0001204	0.0001235	3.591e-05	0.006
21	0.078	6.375e-06	0.001	0.0004966	0.0007034	8.991e-05	5.835e-05	1.333e-06	4.41e-05	4.088e-06	0.001	6.092e-06	0.003	0.006	5.159e-05	6.174e-05	1.795e-05	1.367e-05																															Areas
22	1.973e-05	0.151	6.737e-06	6.449e-06	2.615e-06	0.001	1.061e-05	2.667e-06	9.222e-05	4.088e-06	0.0003669	0.01	0.002	0.0001253	1.72e-05	1.235e-05	1.795e-05	6.833e-05																															1e-06
23	6.577e-06	0.046	6.737e-06	6.449e-06	2.615e-06	8.462e-05	0.0005411	0.0001933	0.0004571	4.088e-06	7.746e-05	0.0004691	5.137e-05	0.01	0.0002064	1.235e-05	1.795e-05	0.244																															5e-06
24	1.973e-05	6.375e-06	6.737e-06	1.29e-05	1.83e-05	0.000439	1.061e-05	1.333e-06	8.019e-06	8.175e-06	8.154e-06	1.218e-05	0.053	0.027	0.0001892	0.004	8.977e-05	0.508																															1e-05
25	1.315e-05	0.0001466	2.695e-05	6.449e-06	2.615e-06	0.000275	5.305e-06	1.867e-05	0.0002526	1.226e-05	8.154e-06	3.046e-05	1.284e-05	0.0001629	0.016	1.235e-05	5.386e-05	4.1e-05																															5e-05
26	1.973e-05	6.375e-06	0.001	6.449e-06	4.184e-05	0.067	0.002	0.267	8.821e-05	4.496e-05	0.163	1.218e-05	0.0001156	0.038	0.037	2.47e-05	3.591e-05	1.367e-05																															0.0001
27	2.631e-05	3.646	0.001	3.855	2.615e-06	5.289e-05	0.003	0.004	4.009e-06	2.861e-05	8.154e-06	6.092e-06	0.002	5.011e-05	0.071	0.0001482	1.795e-05	0.002																															0.0005
28	1.315e-05	6.375e-06	6.737e-06	0.24	2.615e-05	0.001	5.305e-06	1.333e-06	0.0003568	0.131	4.077e-06	0.0001645	0.0008348	8.769e-05	1.72e-05	0.012	0.003	2.733e-05																															0.001
29	6.577e-06	6.375e-06	0.000795	6.449e-06	5.23e-06	0.008	1.591e-05	4e-05	4.009e-06	8.175e-06	0.000212	0.02	0.02	1.253e-05	0.001	0.0003458	0.0008259	0.008																															0.005
30	1.315e-05	1.275e-05	0.0001482	6.449e-06	7.845e-06	1.587e-05	0.0001114	4e-06	0.0003969	4.088e-06	2.854e-05	3.655e-05	1.284e-05	0.002	1.72e-05	0.0002346	0.101	0.002																															0.01
31	2.631e-05	6.375e-06	6.737e-06	6.449e-06	2.615e-06	0.006	0.0004509	1.333e-06	0.002	8.175e-06	2.038e-05	0.002	1.284e-05	0.009	1.72e-05	0.002	0.067	0.000164																															0.05
32	1.315e-05	6.375e-06	6.737e-06	2.58e-05	2.615e-06	5.289e-06	0.008	1.333e-06	4.009e-06	1.226e-05	0.0001957	0.0006397	8.991e-05	2.505e-05	5.159e-05	2.47e-05	0.0002334	0.046																															0.1
33	1.973e-05	0.0001339	0.0003503	6.449e-06	2.615e-06	0.0003491	5.305e-06	0.000148	4.009e-06	4.088e-06	0.0001957	1.218e-05	0.006	0.064	0.0003095	1.235e-05	5.386e-05	0.0006013																															0.5
34	0.0001513	3.188e-05	6.737e-06	1.29e-05	0.0002118	2.116e-05	5.305e-06	1.067e-05	1.203e-05	4.088e-06	8.154e-06	0.002	0.0002826	0.005	3.439e-05	2.47e-05	0.014	0.0005877																															1
35	6.577e-06	4.463e-05	1.347e-05	0.005	5.23e-06	0.005	0.000122	0.049	2.406e-05	4.088e-06	0.0001101	0.004	1.284e-05	0.001	0.0008082	2.47e-05	0.039	1.367e-05																															5
36	6.577e-06	0.001	1.347e-05	0.0008384	0.0004001	0.002	7.957e-05	1.333e-06	1.203e-05	8.175e-06	0.002	0.001	0.002	0.043	1.72e-05	1.235e-05	0.002	0.008																															10
37	6.577e-06	6.375e-06	0.0002493	0.03	0.112	4.231e-05	0.0002918	0.011	0.002	4.088e-06	4.077e-06	0.029	0.082	0.002	0.0002751	1.235e-05	1.795e-05	0.0004237
38	7.893e-05	5.1e-05	0.001	0.032	5.23e-06	1.058e-05	2.652e-05	2.533e-05	4.009e-06	4.088e-06	4.077e-06	6.092e-06	7.706e-05	0.0001378	0.0004815	1.235e-05	1.795e-05	1.367e-05
39	1.315e-05	0.081	2.695e-05	0.165	2.615e-06	0.032	2.122e-05	0.0002307	8.019e-06	4.088e-06	0.000424	1.218e-05	0.0002954	0.003	1.72e-05	0.035	0.007	0.007
40	0.001	0.0007841	0.002	0.000387	0.0006014	0.0001587	1.591e-05	2.667e-06	0.0006014	4.088e-06	4.077e-06	5.483e-05	0.019	0.0001378	0.0001032	8.644e-05	3.591e-05	0.051
41	6.577e-06	0.02	0.0001954	0.011	1.046e-05	5.289e-06	1.061e-05	0.012	2.807e-05	1.226e-05	4.077e-06	4.874e-05	5.137e-05	0.084	0.0001376	0.005	3.591e-05	0.002
42	1.315e-05	0.059	0.0005727	6.449e-06	2.615e-06	0.006	2.122e-05	2.667e-06	0.0006335	1.635e-05	8.154e-06	0.009	0.003	0.006	0.0003095	0.041	0.0001795	0.002
43	6.577e-06	0.0009244	0.0007074	2.201	2.615e-06	1.058e-05	2.652e-05	0.0002347	8.019e-06	4.088e-06	5.3e-05	0.003	0.003	5.011e-05	0.0001376	0.0009508	0.003	0.0003143
44	6.577e-06	1.913e-05	6.737e-05	0.008	6.537e-05	4.231e-05	1.061e-05	5.334e-06	0.0007819	4.088e-06	0.0001264	1.218e-05	8.991e-05	0.002	0.0006535	0.586	0.004	0.005
45	0.0001776	3.188e-05	0.005	6.449e-06	5.23e-06	5.818e-05	3.183e-05	0.0002227	0.0001443	4.088e-06	4.077e-06	0.004	1.284e-05	0.061	1.72e-05	1.235e-05	0.000808	0.005
46	6.577e-06	5.738e-05	0.002	3.87e-05	5.23e-06	2.116e-05	1.591e-05	0.003	0.004	8.584e-05	8.154e-06	3.655e-05	2.569e-05	0.002	1.72e-05	2.47e-05	0.003	0.003
47	6.577e-06	6.375e-06	0.0001011	1.935e-05	0.002	0.0008303	1.061e-05	6.667e-06	1.203e-05	7.766e-05	0.002	0.026	0.0006293	0.018	1.72e-05	1.235e-05	0.0001975	0.002
48	6.577e-06	1.913e-05	6.737e-06	0.023	5.23e-06	0.0007933	3.183e-05	2.267e-05	4.009e-06	0.0001553	4.077e-06	6.092e-06	1.284e-05	1.253e-05	1.72e-05	3.705e-05	0.121	0.242
49	0.0001381	0.008	6.737e-06	0.009	0.001	0.003	5.835e-05	2.667e-06	5.212e-05	4.088e-06	2.038e-05	1.218e-05	2.569e-05	0.0002255	1.72e-05	2.47e-05	0.001	0.005
50	3.289e-05	6.375e-06	0.0007276	6.449e-06	2.615e-06	0.0001375	0.003	2.667e-06	5.212e-05	0.0001512	4.077e-06	0.001	3.853e-05	0.016	1.72e-05	0.002	0.003	0.007
51	1.315e-05	4.463e-05	1.347e-05	1.29e-05	2.615e-06	1.587e-05	1.061e-05	6.667e-06	0.0008741	4.088e-06	0.012	6.092e-06	6.422e-05	0.009	1.72e-05	1.235e-05	0.004	0.002
52	2.631e-05	6.375e-06	0.0005188	0.004	2.615e-06	0.002	0.0004774	2.667e-06	6.415e-05	4.088e-06	0.005	0.0003229	0.003	0.016	1.72e-05	0.0004322	0.143	0.003
53	1.315e-05	1.275e-05	0.0002493	1.29e-05	0.0004184	0.0002221	3.183e-05	1.333e-06	8.019e-06	8.175e-06	0.024	3.046e-05	5.137e-05	0.001	0.011	0.0003087	0.428	0.004
54	2.631e-05	1.275e-05	0.0006131	0.009	0.0001543	8.462e-05	5.305e-06	0.0005107	1.604e-05	0.0002943	4.077e-05	0.002	0.0001927	8.769e-05	3.439e-05	0.003	5.386e-05	0.0001777
55	1.973e-05	5.738e-05	0.001	0.0002515	1.307e-05	0.0003702	1.061e-05	4e-06	1.203e-05	0.017	4.077e-06	5.483e-05	0.0006165	0.016	1.478	0.043	0.0003411	0.0001093
56	1.315e-05	0.075	0.0004244	0.0002967	5.23e-06	0.0001216	5.305e-06	1.333e-06	0.0001965	4.088e-06	0.0003343	6.092e-06	0.0006422	0.005	1.72e-05	8.644e-05	0.005	0.004
57	1.973e-05	6.375e-05	0.0005457	0.594	2.615e-06	0.0004072	5.305e-06	0.000176	0.012	4.088e-06	0.0002283	1.218e-05	0.0002183	0.034	1.72e-05	2.47e-05	0.153	0.741
58	6.577e-06	6.375e-06	0.0004312	0.041	0.0001281	8.462e-05	5.305e-06	1.333e-06	0.0001163	8.175e-06	0.0002079	0.0002315	0.0002697	0.002	1.72e-05	1.235e-05	0.0006105	4.1e-05
59	6.577e-06	6.375e-06	6.737e-06	0.287	5.23e-06	3.173e-05	5.305e-06	1.333e-06	0.006	2.044e-05	1.223e-05	1.218e-05	0.0001541	0.005	8.598e-05	1.235e-05	0.000772	0.005
60	5.92e-05	0.024	0.003	0.006	0.0002197	1.058e-05		1.333e-06	0.0003047	0.0007358	0.0001386	7.31e-05	1.284e-05	0.0004134	0.056	0.002	0.025	0.045
61	2.631e-05	6.375e-06	1.347e-05	6.449e-06	1.046e-05	0.0001269		1.333e-06	4.009e-06	5.723e-05	1.631e-05	6.092e-06	1.284e-05	0.04	1.72e-05	2.47e-05	0.186	1.367e-05
62	6.577e-06	3.188e-05	0.002	6.449e-06	3.661e-05	0.001		1.467e-05	4.009e-06	1.635e-05	1.631e-05	3.046e-05	2.569e-05	1.253e-05	1.72e-05	9.879e-05	0.005	1.367e-05
63	1.973e-05	1.275e-05	6.737e-06	6.449e-06	2.615e-06	9.52e-05		2.8e-05	1.203e-05	0.0001226	4.077e-06	3.046e-05	0.0007706	0.0003633	1.72e-05	0.0001729	0.007	0.004
64	2.631e-05	1.275e-05	0.0002493	0.0002064	2.615e-06	2.116e-05		1.333e-06	0.0003689	4.088e-06	8.154e-06	6.092e-06	0.0004752	0.013	1.72e-05	0.188	0.097	0.002
65	6.577e-06	1.275e-05	0.001	6.449e-06	2.615e-06	0.048		1.333e-06	8.019e-06	0.001	0.0001427	3.655e-05	0.0005523	0.0001879	1.72e-05	0.002	0.0007361	0.0001913
66	0.058	6.375e-06	0.0004312	6.449e-06	2.615e-06	0.0002592		6.667e-06	0.002	4.088e-06	1.631e-05	2.437e-05	0.01	0.003	0.0007051	0.001	0.0006284	0.003
67	6.577e-06	0.094	0.001	6.449e-06	5.23e-06	5.289e-05		0.002	0.0002686	4.088e-06	8.154e-06	6.092e-06	0.004	0.0001127	0.003	0.021	0.0002693	0.045
68	6.577e-06	1.913e-05	0.0006737	2.58e-05	2.615e-06	1.058e-05		9.334e-05	0.0005293	4.496e-05	8.154e-06	0.001	0.009	0.004	3.439e-05	0.0003581	1.795e-05	0.018
69	6.577e-06	2.55e-05	0.0001752	6.449e-06	2.615e-06	0.001		1.333e-06	0.005	0.002	0.015	6.092e-06	0.0005009	0.104	0.002	1.235e-05	0.0005027	0.002
70	6.577e-06	6.375e-06	0.0002493	7.739e-05	2.615e-06	6.875e-05		3.067e-05	1.203e-05	1.226e-05	0.0004892	6.092e-06	0.0008477	5.011e-05	1.72e-05	1.235e-05	0.000377	2.733e-05
71	2.631e-05	1.275e-05	0.0003705	5.804e-05	1.569e-05	0.0007246		2e-05	0.015	0.011	0.001	6.092e-06	0.003	0.039	1.72e-05	7.409e-05	0.0003052	0.005
72	0.004	6.375e-05	0.0005322	1.935e-05	2.615e-06	0.00055		1.333e-06	8.019e-06	4.088e-06	1.223e-05	6.092e-06	0.0003853	0.047	0.0001376	0.002	0.0002334	0.033
73	7.893e-05	4.463e-05	0.0002493	3.87e-05	2.615e-06	0.001		1.333e-06	4.41e-05	3.27e-05	0.005	0.002	0.002	0.0004635	3.439e-05	0.002	0.001	0.007
74	0.000513	6.375e-06	0.0008152	0.051	1.569e-05	6.875e-05		0.001	4.009e-06	0.045	0.004	4.264e-05	0.0001156	0.007	3.439e-05	0.095	0.0001257	4.1e-05
75	0.005	0.045	0.003	6.449e-06	2.615e-06	5.289e-06		0.00042	3.208e-05	8.175e-06	0.005	0.003	0.0009504	0.001	0.0002751	0.074	0.0006105	0.0004783
76	6.577e-06	1.275e-05	0.0006602	6.449e-06	5.23e-06	0.0001375		1.333e-06	0.0005894	4.088e-06	0.008	6.092e-06	0.003	0.000451	3.439e-05	0.0001111	0.001	0.0002323
77	1.315e-05	3.188e-05	0.0001415	8.384e-05	2.615e-06	0.001		0.005	2.807e-05	3.27e-05	0.0002079	4.264e-05	0.022	0.005	0.002	6.174e-05	0.0001795	5.467e-05
78	7.235e-05	1.275e-05	0.003	6.449e-06	7.845e-06	5.289e-06		2.667e-06	4.009e-06	4.088e-06	0.0004321	4.264e-05	0.034	0.009	1.72e-05	1.235e-05	0.004	0.04
79	6.577e-06	6.375e-06	0.002	7.739e-05	2.615e-06	7.404e-05		0.0009734	0.005	0.0005028	4.077e-06	0.008	1.284e-05	0.028	1.72e-05	0.009	0.0003591	1.367e-05
80	7.235e-05	0.0001466	0.0001684	3.225e-05	2.615e-06	0.0001904		0.005	1.203e-05	4.088e-06	0.004	0.0001645	5.137e-05	0.288	8.598e-05	0.025	0.0004668	0.000369
81	1.315e-05	8.925e-05	0.0004379	1.29e-05	3.138e-05	5.289e-06		2.133e-05	0.01	0.0001267	0.017	0.002	1.284e-05	0.004	1.72e-05	1.235e-05	0.005	0.115
82	6.577e-06	0.0009563	0.0002156	0.024	2.615e-06	0.0003914		0.0006387	0.001	4.088e-06	0.0001712	0.0003107	1.284e-05	0.002	1.72e-05	0.0001605	1.795e-05	0.021
83	6.577e-06	0.0004526	8.085e-05	1.935e-05	2.615e-06	0.0001216		1.333e-06	4.009e-06	4.088e-06	0.0001142	0.05	0.053	0.007	0.0003095	0.033	1.795e-05	0.333
84	1.315e-05	2.55e-05	0.001	1.29e-05	5.23e-06	0.0001481		0.0008227	0.003	8.175e-06	1.631e-05	6.092e-06	2.569e-05	0.006	0.0002408	6.174e-05	0.001	0.004
85	1.315e-05	0.032	0.000512	0.029	2.615e-06	1.058e-05		5.334e-06	4.009e-06	4.088e-06	0.0003669	1.828e-05	0.009	0.053	0.0009974	0.001	0.003	0.0003007
86	1.315e-05	6.375e-06	2.021e-05	6.449e-06	5.23e-06	0.01		0.0003067	1.604e-05	4.088e-06	4.077e-06	0.0001036	0.002	0.004	0.0003611	0.0001482	0.002	1.367e-05
87	4.604e-05	0.005	0.0008556	6.449e-06	2.615e-06	0.0001269		4e-06	2.005e-05	1.635e-05	0.063	0.0005361	0.0002697	0.005	3.439e-05	0.0001111	0.045	1.367e-05
88	2.631e-05	6.375e-06	0.019	6.449e-06	2.615e-06	0.0001164		8e-06	8.019e-06	3.679e-05	0.017	0.0004752	0.146	0.000451	0.0006019	2.47e-05	0.0005027	0.004
89	0.000171	7.013e-05	1.347e-05	3.225e-05	7.845e-06	0.0001534		8e-06	4.009e-06	2.453e-05	8.154e-06	6.092e-06	1.284e-05	0.011	0.0002751	0.093	0.001	6.833e-05
90	9.866e-05	1.275e-05	6.737e-06	0.007	7.845e-06	0.0006823		1.733e-05	0.006	4.088e-05	0.03	6.092e-06	1.284e-05	0.0001127	0.0001892	0.011	0.001	0.006
91	1.315e-05	6.375e-06	0.001	6.449e-06	2.615e-06	0.0001534		3.6e-05	4.009e-06	8.175e-06	0.002	0.0009443	0.0001413	0.008	1.72e-05	0.009	0.002	0.001
92	5.262e-05	0.0001084	0.001	0.006	0.0006407	0.0005765		4.267e-05	4.009e-06	0.0001104	7.338e-05	0.0004203	0.001	0.0003884	0.000963	0.042	0.045	0.005
93	6.577e-06	0.015	4.716e-05	1.29e-05	2.615e-06	0.085		1.6e-05	4.41e-05	0.0006377	0.003	1.218e-05	0.003	0.0004385	0.003	0.034	3.591e-05	0.025
94	3.289e-05	3.825e-05	0.0008624	0.01	2.615e-06	0.001		0.001	0.002	4.088e-06	0.005	0.008	0.0001156	0.009	1.72e-05	0.003	0.02	0.002
95	1.315e-05	0.0004718	0.0007411	6.449e-06	6.276e-05	0.0002697		1.333e-06	2.807e-05	1.635e-05	0.0003139	0.0007676	0.002	0.000664	6.879e-05	9.879e-05	0.002	0.01
96	6.577e-06	0.005	0.0003638	6.449e-06	2.615e-06	6.347e-05		7.6e-05	4.009e-06	8.175e-06	6.931e-05	3.046e-05	0.012	1.253e-05	0.003	0.01	3.591e-05	0.066
97	6.577e-06	5.738e-05	0.0001819	0.02	5.23e-06	0.005		0.001	4.009e-06	0.0001472	0.0001264	0.0001828	0.0001413	0.002	0.0001204	0.0001482	0.0004668	0.003
98	6.577e-06	0.0001148	0.0001347	6.449e-06	2.615e-06	4.76e-05		0.0004587	4.009e-06	0.088	1.631e-05	0.005	0.0001156	0.005	0.003	0.019	0.006	0.011
99	6.577e-06	0.002	2.021e-05	1.935e-05	2.615e-06	5.289e-06		7.2e-05	4.009e-06	0.139	0.0001794	0.000396	2.569e-05	0.015	0.0006191	0.0007903	1.795e-05	0.002
100	1.315e-05	6.375e-06	0.0006602	1.935e-05	4.184e-05	0.002		0.0001987	4.009e-06	0.0001022	4.077e-06	1.828e-05	0.0001156	7.516e-05	5.159e-05	0.042	0.0002334	0.002
101	1.315e-05	0.0004654	0.003	3.87e-05	2.876e-05	9.52e-05		4.267e-05	1.203e-05	1.226e-05	0.007	0.003	2.569e-05	0.0007015	0.001	2.47e-05	3.591e-05	1.367e-05
102	1.315e-05	0.007	0.0001482	5.804e-05	5.23e-06	5.289e-06		0.0007494	8.019e-06	1.635e-05	0.001	0.004	0.079	0.069	1.72e-05	1.235e-05	0.0001077	0.00041
103	2.631e-05	0.000408	5.39e-05	0.816	5.23e-06	5.289e-06		0.045	3.609e-05	1.226e-05	0.0001101	0.0002376	5.137e-05	0.001	3.439e-05	0.009	0.007	0.014
104	1.973e-05	0.123	0.002	1.29e-05	0.002	5.289e-05		0.0001253	8.019e-06	0.0004946	4.077e-06	0.803	0.002	0.002	0.031	0.006	0.098	4.1e-05
105	6.577e-06	0.000561	0.0001011	1.29e-05	2.615e-06	0.001		0.007	3.208e-05	4.088e-06	0.0001508	0.004	0.006	0.008	1.72e-05	0.006	0.0003591	0.002
106	6.577e-06	8.925e-05	0.0003638	6.449e-06	2.615e-06	1.058e-05		0.001	0.0001323	4.088e-06	0.002	0.03	3.853e-05	0.074	3.439e-05	8.644e-05	1.795e-05	0.000287
107	9.866e-05	6.375e-06	0.000512	0.0002967	3.399e-05	0.0003332		1.733e-05	0.001	1.226e-05	0.029	6.092e-06	0.0009376	0.004	0.000963	1.235e-05	0.000377	2.733e-05
108	6.577e-06	0.0002933	0.018	0.0002451	0.0005962	0.002		1.333e-06	0.001	4.088e-06	0.038	3.046e-05	0.0004367	0.0005387	8.598e-05	0.0009879	0.0001795	0.004
109	6.577e-06	0.01	6.737e-06	7.739e-05	7.845e-06	0.0001481		0.00082	8.019e-06	0.0001717	0.003	0.03	0.002	1.253e-05	0.0001376	0.0006051	3.591e-05	0.02
110	6.577e-06	0.0002104	6.737e-06	2.58e-05	0.002	4.231e-05		7.067e-05	0.0001243	7.766e-05	0.0002405	0.0007554	2.569e-05	0.327	0.004	0.0001482	0.0002693	0.035
111	2.631e-05	0.001	1.347e-05	1.935e-05	5.23e-06	0.0002909		1.333e-06	4.009e-05	7.766e-05	8.154e-06	6.092e-06	1.284e-05	0.018	0.0005331	0.017	0.002	0.002
112	1.973e-05	0.308	0.004	0.000187	0.009	0.0008092		2.667e-05	4.009e-06	8.175e-06	3.261e-05	5.483e-05	0.008	0.0001002	0.001	0.061	0.002	0.087
113	6.577e-06	7.013e-05	6.737e-06	0.007	7.845e-06	0.003		0.031	1.203e-05	8.175e-06	0.0001835	0.086	1.284e-05	0.0003884	0.053	0.0001111	0.0007361	1.367e-05
114	1.315e-05	4.463e-05	2.695e-05	0.028	7.845e-06	0.0003332		5.334e-06	3.208e-05	1.226e-05	0.002	0.01	0.013	0.165	0.001	4.939e-05	0.012	1.367e-05
115	6.577e-06	0.0001403	0.023	0.016	9.152e-05	0.0003808		9.334e-06	4.009e-06	1.635e-05	0.003	6.092e-06	0.0007321	1.253e-05	0.0002579	0.003	0.0003052	0.0001913
116	0.0004078	1.275e-05	5.39e-05	7.094e-05	0.005	0.0001904		8e-06	5.613e-05	8.175e-06	0.019	1.828e-05	0.004	0.004	6.879e-05	0.037	0.047	0.0007517
117	0.002	1.913e-05	3.369e-05	6.449e-06	0.0009178	1.058e-05		1.333e-06	0.002	8.175e-06	0.014	0.002	0.079	0.011	1.72e-05	4.939e-05	0.0001795	1.367e-05
118	0.0003552	6.375e-06	3.369e-05	3.87e-05	7.845e-06	0.0004654		0.0001973	7.217e-05	0.609	1.631e-05	1.828e-05	2.569e-05	0.002	1.72e-05	0.0004445	0.0001077	8.2e-05
119	0.106	0.094	6.737e-06	6.449e-06	5.23e-06	0.002		2.667e-06	3.609e-05	4.088e-06	0.0001508	0.001	2.569e-05	0.008	0.0001548	0.002	0.0002873	8.2e-05
120	0.0003486	7.013e-05	0.001	3.225e-05	2.615e-06	9.52e-05		4.534e-05	0.004	0.0006458	0.0002324	0.006	0.003	5.011e-05	8.598e-05	1.235e-05	1.795e-05	0.017
121	6.577e-06	2.55e-05	6.737e-06	5.16e-05	2.615e-06	5.289e-06		0.028	2.005e-05	1.226e-05	6.115e-05	1.218e-05	2.569e-05	1.253e-05	0.007	0.0002593	0.000395	0.003
122	6.577e-06	2.55e-05	6.737e-06	1.935e-05	0.000102	0.01		4e-06	2.005e-05	8.175e-06	0.0007991	0.002	1.284e-05	0.007	0.0003783	0.0004198	8.977e-05	0.01
123	3.946e-05	1.275e-05	0.000155	8.384e-05	5.23e-06	5.289e-06		1.2e-05	8.019e-06	4.088e-06	4.077e-06	0.0001218	1.284e-05	8.769e-05	6.879e-05	2.47e-05	7.182e-05	0.0007243
124	1.315e-05	3.188e-05	6.737e-06	5.804e-05	7.845e-06	5.289e-06		0.0002693	8.019e-06	0.003	0.0006931	0.002	0.0002312	0.0001253	1.72e-05	0.018	0.0002155	0.0004237
125	6.577e-06	0.284	6.737e-06	6.449e-06	5.23e-06	5.289e-06		4.8e-05	0.0001283	1.226e-05	4.485e-05	0.004	0.0009247	0.006	0.0003095	0.006	0.0009516	0.0003417
126	6.577e-06	0.000765	1.347e-05	6.449e-06	5.23e-06	0.000952		1.333e-06	4.009e-06	4.088e-06	0.001	0.125	0.005	2.505e-05	1.72e-05	1.235e-05	0.003	1.367e-05
127	1.973e-05	2.55e-05	0.005	3.225e-05	2.615e-06	6.347e-05		6e-05	8.019e-06	1.226e-05	0.001	0.008	1.284e-05	1.253e-05	8.598e-05	0.005	0.001	0.002
128	6.577e-06	0.023	0.004	6.449e-06	5.23e-06	1.058e-05		1.333e-06	0.005	0.0001308	0.0003261	1.828e-05	2.569e-05	0.0001002	0.0003611	0.0005433	0.0005925	0.0004237
129	6.577e-06	0.000765	8.085e-05	0.003	7.845e-06	5.289e-06		2.667e-06	4.009e-06	4.088e-06	0.001	1.828e-05	0.0008348	0.002	6.879e-05	0.013	0.002	2.733e-05
130	6.577e-06	1.275e-05	6.737e-06	2.58e-05	1.307e-05	0.025		0.0001547	4.009e-06	0.0003638	0.0003873	0.003	1.284e-05	2.505e-05	3.439e-05	1.235e-05	0.0001257	0.0008747
131	1.973e-05	0.005	1.347e-05	6.449e-06	0.001	2.644e-05		2.667e-06	4.009e-06	8.175e-06	0.096	0.000134	1.284e-05	0.004	1.72e-05	0.041	0.0008259	0.002
132	6.577e-06	4.463e-05	6.737e-06	6.449e-06	1.307e-05	2.644e-05		2.667e-06	4.009e-06	7.766e-05	0.0005789	0.012	0.136	0.003	0.0006879	0.0005804	0.000395	1.367e-05
133	6.577e-06	0.016	0.0002156	0.007	2.615e-06	5.289e-06		0.0001933	0.002	4.088e-06	4.077e-06	6.092e-06	0.005	0.0003758	1.72e-05	0.044	0.0006284	0.01
134	2.631e-05	1.275e-05	0.0001145	6.449e-06	2.615e-06	2.116e-05		0.0001413	0.005	8.175e-06	0.001	0.0004935	0.007	0.008	5.159e-05	0.002	0.0006823	0.004
135	5.262e-05	0.0001785	1.347e-05	9.674e-05	2.615e-06	1.058e-05		6.667e-06	0.0006175	4.088e-06	0.0003791	2.437e-05	5.137e-05	0.018	0.002	0.0001729	0.002	0.081
136	6.577e-06	0.000459	6.737e-06	3.87e-05	0.0001752	1.058e-05		0.0001787	0.005	4.088e-06	8.154e-06	6.092e-06	0.002	0.0006264	0.0003095	1.235e-05	0.0004668	1.367e-05
137	6.577e-06	5.738e-05	0.0008556	6.449e-06	2.615e-06	3.702e-05		4e-06	8.019e-06	4.088e-06	2.038e-05	1.828e-05	0.0003468	0.002	0.0002923	0.003	0.0002873	0.000246
138	6.577e-06	3.825e-05	6.737e-05	0.0001741	2.615e-06	0.0003068		1.333e-06	0.002	1.226e-05	0.006	0.004	1.284e-05	0.007	0.013	1.235e-05	7.182e-05	0.032
139	6.577e-06	1.913e-05	0.003	1.29e-05	5.23e-06	0.0004231		1.333e-06	0.0008661	4.088e-06	1.223e-05	0.0001767	0.0001541	0.0001127	1.72e-05	9.879e-05	0.0002155	0.0001367
140	1.315e-05	7.65e-05	0.0006602	6.449e-06	2.615e-06	0.000238		2.667e-06	8.019e-06	4.088e-06	4.077e-06	0.0005422	0.0002569	0.003	0.313	0.075	0.003	2.733e-05
141	9.208e-05	6.375e-06	6.063e-05	8.384e-05	3.138e-05	0.0003544		2.667e-06	0.005	4.088e-06	0.006	6.092e-06	0.0002055	0.001	1.72e-05	6.174e-05	0.0005566	0.000533
142	3.946e-05	0.176	7.411e-05	0.046	2.615e-06	9.52e-05		0.0001427	2.406e-05	4.088e-06	0.018	0.004	0.002	0.0001629	3.439e-05	0.004	0.002	0.008
143	6.577e-06	0.0004463	2.021e-05	6.449e-06	2.615e-06	3.173e-05		2.667e-06	4.009e-06	0.003	9.377e-05	0.002	0.012	0.029	0.002	0.0002099	0.005	0.0009157
144	6.577e-06	1.913e-05	6.737e-06	1.29e-05	2.615e-06	1.058e-05		1.6e-05	1.604e-05	1.635e-05	4.077e-06	0.003	0.002	0.007	6.879e-05	1.235e-05	3.591e-05	0.002
145	1.973e-05	6.375e-06	6.737e-06	1.29e-05	5.23e-06	0.0005077		4e-06	2.406e-05	4.088e-06	0.004	1.828e-05	0.004	0.0003382	5.159e-05	1.235e-05	0.0008798	0.001
146	1.973e-05	3.188e-05	0.002	6.449e-06	7.845e-06	0.001		1.333e-06	1.604e-05	0.032	8.154e-06	0.00053	0.013	0.0001879	0.012	1.235e-05	0.001	0.001
147	2.631e-05	0.004	1.347e-05	6.449e-06	5.23e-06	0.0008198		2.667e-06	4.009e-06	1.226e-05	4.077e-06	0.0002863	0.0001027	0.003	0.0001032	0.01	0.0003232	0.01
148	1.973e-05	1.275e-05	1.347e-05	6.449e-06	4.968e-05	5.289e-06		4e-06	0.0001564	4.088e-06	0.0006645	0.014	0.002	0.002	0.001	1.235e-05	0.0003052	0.0001093
149	0.026	3.825e-05	6.737e-06	6.449e-06	5.23e-06	0.0003649		8.134e-05	4.009e-06	2.453e-05	0.023	6.092e-06	1.284e-05	0.002	5.159e-05	2.47e-05	0.022	0.005
150	6.577e-06	0.002	0.01	1.29e-05	0.002	0.0001375		6.667e-06	9.222e-05	2.044e-05	4.077e-06	9.747e-05	0.0007835	0.0005262	6.879e-05	2.47e-05	7.182e-05	0.001
151	3.946e-05	1.275e-05	1.347e-05	1.935e-05	0.0001281	0.003		4e-06	1.604e-05	4.088e-06	4.077e-06	0.002	0.0003211	2.505e-05	0.008	0.023	0.001	0.002
152	1.315e-05	9.563e-05	4.042e-05	0.013	1.307e-05	5.289e-06		0.005	5.613e-05	3.27e-05	0.001	1.828e-05	0.024	0.002	1.72e-05	4.939e-05	0.002	0.0002597
153	0.0003026	0.0005674	6.737e-06	6.449e-06	0.0002615	5.289e-06		1.333e-06	1.604e-05	3.27e-05	0.021	0.0005178	0.004	0.01	0.0003095	0.0004322	0.0003052	0.002
154	1.973e-05	1.275e-05	6.737e-06	6.449e-06	2.615e-06	4.76e-05		7.467e-05	0.0001123	4.088e-06	0.001	0.007	0.0001798	1.253e-05	0.022	0.007	5.386e-05	0.02
155	6.577e-06	0.000357	6.737e-06	2.58e-05	2.615e-06	0.002		1.333e-06	4.009e-06	2.453e-05	2.038e-05	0.001	1.284e-05	0.002	1.72e-05	0.065	0.001	0.008
156	6.577e-06	6.375e-06	4.716e-05	0.009	5.753e-05	0.005		6.667e-06	0.002	1.226e-05	8.154e-06	0.0001401	1.284e-05	0.004	1.72e-05	0.013	3.591e-05	6.833e-05
157	1.315e-05	6.375e-06	2.021e-05	0.029	1.046e-05	0.006		2.667e-06	0.0002686	1.226e-05	0.055	0.0007981	1.284e-05	1.253e-05	0.03	0.0001235	0.017	0.000533
158	4.604e-05	7.65e-05	2.695e-05	6.449e-06	5.23e-06	0.0008039		0.00054	0.002	4.088e-06	0.007	6.092e-06	0.0007963	0.0007141	0.001	0.001	0.0001257	0.066
159	0.373	6.375e-06	1.347e-05	6.449e-06	0.0001543	0.0003544		2.667e-06	4.009e-06	1.226e-05	0.005	0.0005117	0.019	0.0004259	0.001	0.116	0.0006643	0.004
160	1.315e-05	1.275e-05	3.369e-05	5.804e-05	1.046e-05	0.0004443		4e-06	2.005e-05	0.155	4.485e-05	0.0001889	0.0001156	0.0002881	0.002	0.037	5.386e-05	0.002
161	0.002	0.001	6.737e-06	3.225e-05	1.046e-05	3.173e-05		0.0001293	2.406e-05	4.088e-06	8.154e-06	0.0001279	0.001	1.253e-05	0.007	2.47e-05	0.0003591	0.027
162	6.577e-06	0.001	6.737e-06	6.449e-06	2.615e-06	3.702e-05		0.000572	0.001	2.044e-05	4.077e-06	0.0003899	2.569e-05	0.006	1.72e-05	0.0006792	0.0001975	0.000287
163	6.577e-06	6.375e-06	6.737e-06	0.002	2.615e-06	5.289e-05		5.334e-06	0.0003087	1.226e-05	0.004	6.092e-06	6.422e-05	0.0005387	5.159e-05	0.0006545	1.795e-05	0.000861
164	1.973e-05	0.001	0.666	1.935e-05	5.23e-06	0.0001322		0.109	0.0001844	4.088e-06	1.223e-05	1.218e-05	3.853e-05	0.0001127	0.0001376	0.002	0.013	0.014
165	1.315e-05	0.008	3.369e-05	0.01	0.0008812	5.289e-06		2.667e-06	4.009e-06	0.0001145	1.223e-05	6.092e-06	0.0002954	0.001	0.000172	0.015	0.0001077	0.007
166	6.577e-06	1.913e-05	1.347e-05	6.449e-06	5.23e-06	1.587e-05		5.334e-06	4.009e-06	2.453e-05	4.077e-06	0.001	0.001	2.505e-05	8.598e-05	7.409e-05	0.0002873	0.034
167	6.577e-06	6.375e-06	3.369e-05	1.29e-05	0.0003478	0.005		1.333e-06	4.009e-06	1.635e-05	0.0007501	1.218e-05	0.0001927	3.758e-05	3.439e-05	0.007	0.003	0.006
168	0.0002631	1.275e-05	6.737e-06	0.016	0.0007453	3.173e-05		2.667e-06	2.807e-05	8.175e-06	4.077e-06	6.092e-06	0.002	1.253e-05	0.0002064	0.005	0.0007002	2.733e-05
169	0.007	5.738e-05	0.0001078	6.449e-06	5.23e-06	2.644e-05		1.067e-05	1.203e-05	4.088e-06	4.077e-06	0.002	0.0008734	0.001	0.002	0.002	0.0001077	5.467e-05
170	0.007	6.375e-06	0.000256	2.58e-05	5.23e-06	0.006		0.0002867	4.009e-06	5.314e-05	2.854e-05	0.002	0.0004495	0.007	8.598e-05	1.235e-05	0.001	0.000328
171	7.893e-05	2.55e-05	6.737e-06	6.449e-06	7.845e-06	5.289e-06		1.333e-06	8.019e-06	3.27e-05	1.223e-05	0.0001767	2.569e-05	0.0004635	0.002	0.068	0.000377	0.000861
172	6.577e-06	2.55e-05	2.695e-05	1.935e-05	7.845e-06	2.116e-05		1.333e-06	1.203e-05	3.27e-05	4.077e-06	6.092e-06	0.0001541	0.011	0.023	0.000284	0.0007002	6.833e-05
173	0.0004275	0.0003443	0.0004177	0.013	2.615e-06	0.003		1.467e-05	4.009e-06	8.175e-06	0.021	6.092e-06	1.284e-05	0.011	0.002	0.01	0.002	0.000492
174	6.577e-06	7.013e-05	0.013	0.006	1.046e-05	0.001		3.867e-05	8.019e-06	2.861e-05	0.0001835	3.655e-05	0.006	0.006	1.72e-05	0.0003581	0.073	2.733e-05
175	6.577e-06	0.0002614	6.737e-06	0.002	5.23e-06	1.058e-05		1.333e-06	1.203e-05	2.044e-05	8.154e-06	0.005	0.0007064	0.0005512	1.72e-05	0.0004322	0.001	0.002
176	1.973e-05	6.375e-06	6.737e-06	1.29e-05	2.876e-05	0.0002539		4e-05	8.019e-06	0.01	5.3e-05	0.003	1.284e-05	0.0002881	0.018	2.47e-05	0.006	0.008
177	1.315e-05	1.275e-05	6.737e-06	6.449e-06	1.046e-05	2.644e-05		1.333e-06	0.0004691	4.088e-06	4.077e-06	0.001	0.001	3.758e-05	0.002	4.939e-05	0.043	0.0006287
178	1.315e-05	7.013e-05	1.347e-05	1.29e-05	2.615e-06	0.0002697		5.334e-05	0.000425	4.088e-06	2.446e-05	0.003	0.0004624	0.019	0.0002064	0.006	1.795e-05	0.0003143
179	4.604e-05	6.375e-06	0.011	6.449e-06	2.615e-06	0.0007087		4e-06	4.009e-06	8.175e-06	0.018	0.002	0.0003725	0.0001754	5.159e-05	6.174e-05	0.001	0.011
180	0.237	1.913e-05	2.021e-05	1.935e-05	3.661e-05	0.0001428		7.334e-05	0.0007899	3.27e-05	8.154e-06	0.0003716	0.0001541	1.253e-05	0.001	1.235e-05	0.0004668	0.002
181	0.003	0.0001721	6.737e-06	1.29e-05	5.23e-06	0.0001111		0.000152	0.0002125	4.088e-06	4.077e-06	0.002	0.0007835	0.0001253	0.0005847	0.003	1.795e-05	0.011
182	0.0002565	0.000153	6.737e-06	1.29e-05	7.845e-06	0.015		0.000256	4.009e-06	8.175e-06	7.338e-05	0.0007981	1.284e-05	0.032	0.008	1.235e-05	0.002	0.001
183	5.92e-05	1.275e-05	0.0002762	5.804e-05	7.322e-05	2.644e-05		0.0001547	0.000417	2.861e-05	0.064	0.0004995	0.004	0.0008644	0.0004299	0.003	0.002	0.181
184	0.0002302	1.275e-05	1.347e-05	0.0001032	7.845e-06	3.702e-05		3.2e-05	8.019e-06	0.002	0.008	6.092e-06	0.007	0.025	0.0001376	0.033	3.591e-05	1.367e-05
185	0.05	0.0007268	6.737e-06	5.16e-05	0.0005622	5.289e-05		1.333e-06	1.203e-05	4.088e-06	0.289	0.01	0.0007706	1.253e-05	0.0003267	0.001	0.001	0.001
186	1.973e-05	0.0006503	0.002	0.012	0.0004419	0.001		2.667e-06	1.203e-05	4.088e-06	0.0003425	0.009	0.0005651	0.012	0.0005159	0.001	0.0003591	0.0002597
187	7.235e-05	1.275e-05	6.737e-06	6.449e-06	1.569e-05	2.644e-05		9.867e-05	4.009e-06	2.044e-05	0.0003261	0.002	0.009	1.253e-05	0.0004815	2.47e-05	0.0005566	1.367e-05
188	0.0001184	0.0002486	2.021e-05	1.29e-05	7.583e-05	2.116e-05		1.333e-06	0.003	4.088e-06	0.0001305	7.31e-05	0.0007064	1.253e-05	3.439e-05	9.879e-05	0.002	0.0005193
189	0.0009537	0.0001339	0.002	6.449e-06	0.000659	2.644e-05		1.333e-06	0.002	4.088e-06	0.0001712	6.092e-06	0.0007706	0.0004259	0.002	0.044	1.795e-05	0.002
190	3.289e-05	6.375e-06	2.021e-05	5.16e-05	2.615e-06	3.173e-05		0.000624	4.009e-06	1.226e-05	0.005	0.007	0.001	0.0001253	0.000172	2.47e-05	0.007	0.015
191	6.577e-06	0.007	0.002	6.449e-06	1.307e-05	0.0001798		2e-05	2.406e-05	0.0002453	3.261e-05	0.0001036	2.569e-05	0.0003884	0.001	1.235e-05	3.591e-05	0.000164
192	6.577e-06	0.0004526	0.006	1.935e-05	1.046e-05	0.005		2.667e-06	4.009e-06	3.679e-05	0.0002487	3.655e-05	0.0007706	0.0001754	0.000963	1.235e-05	0.0009157	0.0001093
193	0.0001973	1.275e-05	1.347e-05	9.029e-05	5.23e-06	5.289e-06		4e-05	0.0002446	4.088e-06	0.015	0.003	2.569e-05	0.004	0.0001204	0.000247	0.0001257	1.367e-05
194	0.0007104	0.0001084	7.411e-05	5.16e-05	2.615e-06	2.116e-05		1.067e-05	4.009e-06	8.175e-06	0.0002691	0.0002315	3.853e-05	2.505e-05	3.439e-05	0.0004198	0.009	0.036
195	0.0002236	0.000102	0.0001819	1.29e-05	2.615e-06	1.587e-05		2.667e-06	4.009e-06	2.861e-05	0.002	6.092e-06	0.013	0.058	0.0003267	1.235e-05	0.0005207	0.0004237
196	6.577e-06	0.018	0.0001078	2.58e-05	7.845e-06	5.289e-06		0.0002533	0.008	3.679e-05	0.000636	0.004	0.0001413	0.0001629	5.159e-05	0.0009632	0.00079	0.001
197	9.866e-05	7.65e-05	3.369e-05	1.29e-05	0.004	1.058e-05		2.667e-06	1.604e-05	4.088e-06	0.0003506	0.002	3.853e-05	2.505e-05	0.0001892	0.002	0.000413	0.000123
198	6.577e-06	0.0003251	0.515	0.0002644	2.615e-06	1.058e-05		0.003	4.009e-06	8.175e-06	0.004	0.002	1.284e-05	0.0001503	0.012	2.47e-05	0.0006284	0.015
199	1.973e-05	6.375e-06	1.347e-05	3.225e-05	1.569e-05	6.875e-05		4.4e-05	0.0003809	8.175e-06	0.0003628	0.002	0.0003725	0.002	0.003	0.0009632	0.0001436	0.000451
200	1.315e-05	6.375e-06	6.737e-06	0.0003354	2.615e-06	0.003		5.6e-05	0.0002726	8.175e-06	4.485e-05	6.092e-06	1.284e-05	0.008	5.159e-05	0.0006915	0.001	0.035
201	0.002	0.0002295	6.737e-06	0.0003483	0.001	2.116e-05		2.133e-05	2.807e-05	0.0003066	8.561e-05	0.051	0.006	1.253e-05	0.039	0.02	0.0002334	0.0003143
202	6.577e-06	0.0001403	2.021e-05	0.018	7.845e-06	0.0006347		3.2e-05	1.604e-05	2.044e-05	0.0001508	1.218e-05	0.0001284	0.0006514	0.0007051	1.235e-05	0.001	0.0001503
203	0.0001381	6.375e-06	0.003	0.002	2.615e-06	0.004		4e-06	1.203e-05	8.993e-05	0.0005789	1.218e-05	0.000822	1.253e-05	0.6	6.174e-05	0.001	0.003
204	0.001	0.042	6.737e-06	1.935e-05	5.23e-06	5.289e-06		2.4e-05	8.019e-06	8.175e-06	4.077e-06	6.092e-06	1.284e-05	0.0001127	1.72e-05	2.47e-05	0.0003052	4.1e-05
205	6.577e-06	3.188e-05	2.695e-05	3.225e-05	2.615e-06	0.0005712		1.333e-06	4.009e-06	4.088e-05	0.000106	0.0007981	0.003	0.0001002	0.0006879	1.235e-05	0.0001795	0.007
206	5.262e-05	1.275e-05	6.737e-06	3.225e-05	0.000693	5.289e-06		3.334e-05	3.609e-05	2.044e-05	0.012	0.034	0.001	0.002	0.0001548	0.000568	0.0001795	0.0001913
207	1.315e-05	5.738e-05	6.737e-06	7.094e-05	2.615e-06	0.0002168		2.667e-06	4.41e-05	0.006	2.854e-05	0.009	0.0001413	0.000238	0.058	1.235e-05	0.0001436	9.567e-05
208	0.0008156	0.006	0.0003301	6.449e-06	7.845e-06	2.644e-05		4e-06	4.009e-06	0.0004496	7.746e-05	0.002	2.569e-05	3.758e-05	0.0002408	1.235e-05	1.795e-05	0.009
209	6.577e-06	1.275e-05	6.737e-06	1.29e-05	1.83e-05	2.644e-05		4.534e-05	4.009e-05	1.635e-05	0.0004362	0.007	1.284e-05	2.505e-05	1.72e-05	1.235e-05	0.0003411	0.0001367
210	0.0001447	2.55e-05	1.347e-05	0.0002193	9.152e-05	1.058e-05		5.334e-06	2.005e-05	4.088e-06	0.0008643	0.001		2.505e-05	1.72e-05	1.235e-05	1.265	0.0003143
211	6.577e-06	6.375e-06	8.758e-05	1.29e-05	0.002	5.818e-05		0.001	2.406e-05	1.226e-05	4.077e-06	0.531		1.253e-05	6.879e-05	0.0004569	0.001	0.0009157
212	6.577e-06	0.001	0.000411	6.449e-06	0.0004942	0.0001375		5.334e-06	3.208e-05	0.071	0.0004281	6.092e-06		1.253e-05	3.439e-05	1.235e-05	0.003	4.1e-05
213	9.866e-05	4.463e-05	0.000283	1.935e-05	7.845e-06	0.0001216		1.333e-06	6.415e-05	4.088e-06	0.0001019	0.024		0.0001754	0.0002236	0.0003828	0.0002514	0.006
214	0.0002434	3.188e-05	3.369e-05	6.449e-06	6.799e-05	3.702e-05		1.733e-05	8.019e-06	0.0001185	4.892e-05	0.0001279		2.505e-05	8.598e-05	1.235e-05	0.0001616	0.0003963
215	1.973e-05	1.275e-05	6.737e-06	0.000187	5.23e-06	1.058e-05		0.005	2.005e-05	1.226e-05	0.004	6.092e-06		2.505e-05	0.0002751	0.0007039	0.0001257	0.0001777
216	1.315e-05	1.275e-05	0.003	9.674e-05	1.307e-05	5.289e-06		2.667e-05	0.0002686	4.088e-06	0.01	0.0006458		0.0005011	0.0003611	1.235e-05	0.0001975	4.1e-05
217	0.0001052	1.275e-05	7.411e-05	0.000632	0.000251	0.0001058		1.333e-06	6.415e-05	4.088e-06	3.669e-05	6.092e-06		3.758e-05	3.439e-05	1.235e-05	0.001	0.028
218	1.315e-05	6.375e-06	0.002	3.87e-05	2.615e-06	1.587e-05		0.0003787	8.019e-06	1.226e-05	0.0004811	0.0004752		1.253e-05	8.598e-05	1.235e-05	0.002	2.733e-05
219	3.946e-05	6.375e-06	0.001	5.16e-05	7.845e-06	4.231e-05		8e-06	1.604e-05	8.175e-06	6.115e-05	1.218e-05		1.253e-05	0.001	2.47e-05	0.00079	0.0004373
220	6.577e-06	0.0001084	1.347e-05	6.449e-06	5.23e-06	1.587e-05		9.334e-06	8.019e-06	4.088e-06	0.004	0.0009016		0.005	0.0004471	8.644e-05	1.795e-05	0.171
221	3.289e-05	0.0002231	1.347e-05	3.225e-05	7.845e-06	5.289e-05		7.6e-05	4.009e-06	0.145	4.077e-06	1.828e-05		0.197	0.004	1.235e-05	0.0002693	0.002
222	0.005	1.275e-05	6.737e-06	6.449e-06	2.615e-06	5.289e-06		0.0001067	8.019e-06	4.088e-06	6.115e-05	6.092e-06		1.253e-05	0.0001548	1.235e-05	0.004	4.1e-05
223	0.0005525	2.55e-05	2.695e-05	1.29e-05	9.937e-05	2.116e-05		0.000204	0.059	8.175e-06	0.0002365	4.874e-05		0.0004259	1.72e-05	1.235e-05	0.024	0.012
224	0.003	7.65e-05	6.737e-06	3.87e-05	5.23e-06	0.0003861		5.334e-06	4.009e-06	0.699	7.338e-05	0.005		0.0002881	0.0003095	2.47e-05	3.591e-05	0.003
225	1.315e-05	0.0005291	2.021e-05	0.0002064	2.615e-06	0.0003755		4e-06		1.226e-05	0.000212	6.092e-06		0.0003633	3.439e-05	1.235e-05	0.011	0.007
226	6.577e-05	0.0001403	6.737e-06	0.0001032	2.876e-05	0.000312		2.4e-05		1.226e-05	0.114	6.092e-06		0.0002255	0.011	1.235e-05	0.0003232	4.1e-05
227	1.315e-05	0.000102	0.0001347	0.000258	5.23e-06	0.005		0.0003027		4.088e-06	2.038e-05	1.828e-05		0.0001629	0.0002923	0.0003705	0.026	0.02
228	0.0001447	0.057	9.432e-05	1.935e-05	5.23e-06	0.004		0.0001893		2.044e-05	4.077e-06	6.092e-06		0.005	1.72e-05		0.004	0.0003553
229	1.315e-05	0.013	1.347e-05	0.0003483	4.184e-05	0.0001851		0.061		8.175e-06	0.002	9.138e-05		3.758e-05	1.72e-05		0.003	0.019
230	9.866e-05	0.0006056	6.737e-06	2.58e-05	1.307e-05	0.003		0.00022		8.175e-06	0.002	1.828e-05		0.0002505	1.72e-05		0.0001975	1.367e-05
231	4.604e-05	1.275e-05	2.021e-05	6.449e-06	5.23e-06	6.875e-05		6.667e-05		8.175e-06	0.005	0.779		0.0009897	0.0002408		0.0001975	2.733e-05
232	3.946e-05	6.375e-06	6.737e-06	1.29e-05	5.23e-06	0.0001851		0.023		4.088e-06	0.0003465	1.218e-05		0.0009396	3.439e-05		0.0001077	0.0001777
233	0.000467	2.55e-05	2.695e-05	6.449e-06	2.615e-06	5.289e-06		0.0006587		4.088e-06	2.854e-05	1.828e-05		0.067	0.026		0.000413	0.003
234	6.577e-06	1.913e-05	6.737e-06	6.449e-06	6.276e-05	0.0001164		5.2e-05		4.088e-06	0.004	8.529e-05		8.769e-05	0.0004643		0.011	9.567e-05
235	7.235e-05	0.0008351	5.39e-05	0.006	5.23e-06	3.173e-05		0.0003254		4.088e-06	4.892e-05	0.004		1.253e-05	0.0001204		7.182e-05	0.000205
236	0.007	0.0005164	0.01	1.935e-05	2.615e-06	0.015		0.007		4.088e-06	0.003	0.002		7.516e-05	0.0001204		0.0006823	0.063
237	6.577e-06	0.0001403	0.001	0.0002709	2.615e-06	0.0006347		2.4e-05		8.175e-06	0.001	1.218e-05		1.253e-05	0.0004299		0.068	0.0002323
238	0.03	4.463e-05	7.411e-05	3.87e-05	2.353e-05	0.006		4e-06		2.044e-05	0.002	6.092e-06		0.001	0.0008254		3.591e-05	8.2e-05
239	0.000125	2.55e-05	6.737e-06	1.29e-05	0.002	0.0008832		4e-06		1.635e-05	0.003	6.092e-06		0.002	0.0002923		0.0002334	1.367e-05
240	1.315e-05	0.006	4.042e-05	5.16e-05	5.23e-06	0.0006082		0.000228		4.088e-06	0.000371	0.002		0.004	1.72e-05		0.006	1.367e-05
241	0.000342	0.004	0.0002291	0.0002257	1.569e-05	1.058e-05		2.133e-05		1.635e-05	0.133	0.0002071		0.002	0.0003611		0.001	0.005
242	8.551e-05	1.275e-05	0.0002695	0.0001096	3.661e-05	0.0007775		0.0001587		0.0001022	0.015	0.009		0.144	0.018		0.0001975	0.0009567
243	0.001	6.375e-06	2.021e-05	0.013	1.046e-05	0.0001164		0.000112		0.01	8.561e-05	0.0002437		0.0002004	0.0001032		1.795e-05	1.367e-05
244	6.577e-06	0.002	1.347e-05	6.449e-06	6.276e-05	2.116e-05		3.6e-05		8.175e-06	0.0001223	0.006		0.0008895	0.0002236		1.795e-05	4.1e-05
245	0.0002499	3.188e-05	6.737e-06	1.29e-05	1.307e-05	2.116e-05		2e-05		4.088e-06	2.038e-05	6.092e-06		1.253e-05	6.879e-05		1.795e-05	0.0007927
246	1.973e-05	6.375e-06	4.716e-05	1.935e-05	1.307e-05	0.0005447		3.2e-05		5.314e-05	0.0009866	6.092e-06		0.0006765	3.439e-05		0.0004848	0.002
247	1.315e-05	1.913e-05	0.003	0.003	0.002	7.404e-05		0.0001253		4.088e-06	0.001	4.264e-05		0.0003884	1.72e-05		1.795e-05	0.0005193
248	2.631e-05	0.0002359	0.027	6.449e-06	2.615e-06	5.289e-05		0.006		4.088e-06	4.892e-05	2.437e-05		5.011e-05	0.002		0.0002334	0.0002187
249	6.577e-06	6.375e-06	0.005	0.0002128	1.307e-05	5.289e-06		0.001		1.635e-05	0.002	0.002		0.0001127	0.004		0.0006284	0.005
250	6.577e-06	6.375e-06	6.737e-06	6.449e-06	5.23e-06	2.644e-05		6.667e-06		0.002	0.0006849	5.483e-05		0.0002255	0.001		7.182e-05	0.001
251	6.577e-06	6.375e-06	0.086	0.005	2.615e-06	7.933e-05		2.267e-05		4.088e-06	4.077e-06	4.264e-05		0.063	3.439e-05		1.795e-05	9.567e-05
252	0.0001447	0.0005291	2.695e-05	6.449e-06	1.83e-05	0.002		0.002		4.088e-06	0.018	1.218e-05		0.004	0.0001032		0.0003591	0.0008883
253	6.577e-06	5.1e-05	0.003	7.739e-05	2.615e-06	0.0003596		2.667e-06		8.175e-06	0.0002528	0.0003168		0.0003884	8.598e-05		0.0001795	0.002
254	2.631e-05	5.738e-05	0.0001482	1.29e-05	8.368e-05	7.933e-05		5.334e-06		1.226e-05	4.077e-06	7.31e-05		0.0004886	1.72e-05		8.977e-05	0.003
255	0.057	0.000102	6.737e-06	1.29e-05	2.615e-06	0.0001005		0.006		4.088e-06	6.115e-05	0.008		3.758e-05	0.063		0.0008439	0.0003827
256	0.001	0.024	6.737e-06	6.449e-06	2.615e-06	1.058e-05		2.667e-06		0.008	4.077e-06	6.092e-06		0.002	0.0001032		3.591e-05	0.001
257	0.004	0.0001148	1.347e-05	6.449e-06	7.845e-06	0.0009097		9.334e-06		0.002	1.223e-05	0.0002498		0.002	0.0007566		1.795e-05	5.467e-05
258	1.315e-05	3.188e-05	5.39e-05	0.0003096	1.83e-05	0.0008092		2.667e-06		2.453e-05	0.0005585	6.092e-06		1.253e-05	0.007		0.0001257	0.0005193
259	0.004	1.275e-05	0.0001347	0.013	2.615e-06	0.000164		0.000276		7.766e-05	0.002	6.092e-06		2.505e-05	0.063		0.001	2.733e-05
260	2.631e-05	6.375e-06	0.0001886	2.58e-05	2.615e-06	0.0005712		1.333e-06		8.993e-05	0.002	4.264e-05		0.216	1.72e-05		0.061	0.014
261	3.289e-05	6.375e-06	0.001	6.449e-06	2.615e-06	5.289e-06		4e-06		4.088e-06	0.0005218	6.092e-06		0.0003007	1.72e-05		0.0003052	0.0001093
262	2.631e-05	1.275e-05	6.737e-05	6.449e-06	2.615e-06	0.007		0.001		4.088e-06	0.001	1.828e-05		0.002	6.879e-05		3.591e-05	0.007
263	1.315e-05	2.55e-05	2.695e-05	6.449e-06	2.615e-06	0.005		4e-06		4.088e-06	5.708e-05	0.013		1.253e-05	0.002		0.0003052	0.002
264	0.034	3.188e-05	0.0008085	2.58e-05	7.845e-06	3.173e-05		3.867e-05		4.088e-06	0.0001142	6.092e-06		0.004	0.007		0.001	0.004
265	4.604e-05	1.913e-05	6.737e-06	6.449e-06	1.307e-05	0.0002856		0.004		8.175e-06	0.001	6.092e-06		6.264e-05	0.0009802		0.002	0.00041
266	0.0001118	3.188e-05	0.0007411	6.449e-06	0.000353	0.002		1.333e-06		0.0007112	8.154e-06	1.828e-05		0.000689	0.008		0.051	0.0002323
267	6.577e-06	2.55e-05	8.758e-05	1.29e-05	0.002	5.289e-06		0.0001187		1.226e-05	5.3e-05	0.0001097		1.253e-05	0.0003439		0.0002334	1.367e-05
268	6.577e-06	2.55e-05	6.737e-06	6.449e-06	1.307e-05	0.012		2.667e-06		2.044e-05	0.004	1.218e-05		0.0006013	0.007		0.001	0.0001093
269	1.315e-05	0.000204	1.347e-05	5.16e-05	2.615e-06	0.007		2.667e-06		2.453e-05	0.058	0.0001401		0.0008393	5.159e-05		0.031	0.000574
270	6.577e-06	0.101	1.347e-05	0.0001999	5.23e-06	0.0004178		1.067e-05		4.088e-06	0.0005952	6.092e-06		0.008	0.0005331		0.0008798	0.002
271	0.0001118	6.375e-06	0.0009365	1.29e-05	2.615e-06	0.002		6.667e-06		0.105	0.0003425	0.0004143		5.011e-05	0.0003611		1.795e-05	0.029
272	6.577e-06	1.913e-05	6.737e-06	6.449e-06	0.0003347	0.18		9.334e-06		4.088e-06	0.001	0.0001036		1.253e-05	0.003		0.0004668	0.0001093
273	1.315e-05	8.925e-05	6.737e-06	4.515e-05	5.23e-06	3.702e-05		1.333e-06		8.175e-06	0.0003506	6.092e-06		0.002	0.114		0.065	0.0008883
274	0.0002039	6.375e-06	6.737e-06	6.449e-06	0.001	0.003		0.002		0.006	1.223e-05	1.806		0.0001879	0.0006879		0.017	0.002
275	6.577e-06	6.375e-06	0.006	0.0001096	0.001	0.0006241		0.01		4.088e-06	0.004	1.218e-05		1.253e-05	1.72e-05		1.795e-05	0.0005057
276	0.004	6.375e-06	1.347e-05	6.449e-06	5.23e-06	0.0001322		2.667e-06		0.423	0.012	0.002		0.004	0.001		1.795e-05	0.0001777
277	7.235e-05	0.0003188	2.021e-05	0.0003805	2.615e-06	1.058e-05		1.333e-06		9.401e-05	0.002	1.218e-05		1.253e-05	0.0001892		7.182e-05	0.0008747
278	0.003	0.000204	0.022	3.87e-05	2.615e-06	3.173e-05		1.333e-06		0.02	0.000159	6.092e-06		0.0004259	5.159e-05		1.795e-05	0.0001503
279	0.0002039	1.913e-05	0.000256	0.049	0.002	0.001		0.0003227		8.175e-06	0.0003058	6.092e-06		2.505e-05	8.598e-05		0.002	0.011
280	0.0003091	1.275e-05	2.021e-05	6.449e-06	5.23e-06	0.046		6.667e-05		4.088e-06	4.485e-05	1.218e-05		1.253e-05	0.002		5.386e-05	2.733e-05
281	1.973e-05	6.375e-06	6.737e-06	6.449e-06	2.615e-06	0.001		1.333e-06		4.088e-06	7.746e-05	0.001		1.253e-05	0.0002064		0.0008977	0.002
282	0.001	6.375e-06	6.737e-06	0.004	2.615e-06	0.0001216		0.0006507		0.0001185	0.0002895	6.092e-06		0.003	0.0001204		0.004	1.367e-05
283	0.0007038	0.0006821	2.695e-05	9.029e-05	0.0001438	0.01		0.013		4.088e-06	0.0003058	6.092e-06		0.003	0.0001892		0.0001616	1.367e-05
284	6.577e-06	1.913e-05	6.737e-06	1.29e-05	2.615e-06	1.058e-05		2.667e-06		0.0003515	6.523e-05	1.218e-05		0.0003382	0.0006191		7.182e-05	0.008
285	0.0003091	2.55e-05	2.695e-05	2.58e-05	1.046e-05	5.289e-06		1.333e-06		3.679e-05	4.077e-06	6.092e-06		1.253e-05	0.001		1.795e-05	0.000615
286	0.002	0.0002168	6.737e-06	0.0003289	0.0002249	4.76e-05		4e-06		8.175e-06	0.001	0.002		0.012	0.0002236		0.002	0.000451
287	0.0004407	0.065	0.013	1.935e-05	5.23e-06	5.289e-05		2.667e-06		4.088e-06	0.0002487	0.0006397		0.0007266	0.0006019		0.0004848	0.0003827
288	0.003	6.375e-06	2.695e-05	1.29e-05	5.23e-06	1.058e-05		9.334e-06		8.175e-06	4.077e-06	7.31e-05		0.002	0.002		0.008	0.0007243
289	0.001	6.375e-05	6.737e-06	5.804e-05	0.0006302	1.058e-05		2.667e-06		4.088e-06	4.485e-05	0.0001645		0.001	0.005		0.003	0.000451
290	6.577e-06	1.275e-05	1.347e-05	1.935e-05	0.011	0.003		0.000184		8.175e-06	5.708e-05	0.0007615		0.0001127	1.72e-05		0.07	0.0009567
291	0.0008682	0.0001913	6.737e-06	4.515e-05	0.000183	1.587e-05		1.333e-06		8.175e-06	0.0001753	0.002		0.0002255	6.879e-05		0.002	0.003
292	2.631e-05	7.013e-05	0.0002021	1.935e-05	4.968e-05	0.0008621		8.801e-05		0.0003597	4.077e-06	0.002		0.0004134	0.0002064		3.591e-05	0.002
293	0.017	0.06	6.737e-06	2.58e-05	0.000204	8.462e-05		1.6e-05		0.002	0.0002365	1.218e-05		1.253e-05	0.0005675		0.0003411	0.001
294	0.0006709	4.463e-05	0.039	7.739e-05	2.615e-06	2.116e-05		3.6e-05		1.635e-05	0.005	0.0003412		0.004	0.0002923		0.03	0.001
295	0.001	7.65e-05	0.0001617	2.58e-05	5.23e-06	0.029		1.333e-06		2.044e-05	0.0001508	0.0001645		0.008	0.0003611		0.0001257	0.0008473
296	0.0002828	0.0004335	1.347e-05	0.0002644	0.0005857	4.76e-05		1.333e-06		3.679e-05	4.077e-06	0.0005848		0.0003884	0.005		0.002	5.467e-05
297	0.013	0.002	0.025	6.449e-06	2.615e-06	7.404e-05		0.0002827		0.026	0.0001794	0.001		0.0001002	0.003		7.182e-05	0.000369
298	0.028	2.55e-05	0.0001482	1.29e-05	5.23e-06	2.644e-05		0.0003467		8.175e-06	0.001	1.828e-05		6.264e-05	0.0005159		0.05	0.0004647
299	1.315e-05	0.001	0.0004649	0.0001354	1.046e-05	0.001		2.667e-06		7.766e-05	0.001	0.000859		0.0005136	0.449		1.795e-05	0.000164
300	0.0001118	0.001	6.063e-05	1.29e-05	2.353e-05	0.0002803		0.003		4.088e-06	5.708e-05	1.218e-05		5.011e-05	0.001		0.009	0.006
301	8.551e-05	0.002	5.39e-05	0.008	2.615e-06	3.702e-05		2.667e-06		0.0001145	3.669e-05	6.092e-06		0.001	0.0002064		7.182e-05	5.467e-05
302	0.001	0.000306	0.015	1.29e-05	5.23e-06	1.058e-05		5.334e-06		8.175e-06	4.077e-06	0.0006945		0.0002004	0.0004471		1.795e-05	0.00041
303	0.002	0.0001849	4.042e-05	0.0001032	2.615e-06	5.289e-06		1.333e-06		0.0004455	0.0001508	1.218e-05		3.758e-05	0.0006879		0.061	0.004
304	1.315e-05	0.021	6.737e-06	2.58e-05	7.845e-06	5.289e-06		0.001		4.088e-06	0.001	1.218e-05		0.002	3.439e-05		0.115	0.001
305	0.0005196	6.375e-06	6.737e-06	0.0002838	5.23e-06	4.231e-05		1.333e-06		0.011	0.006	0.001		8.769e-05	0.0001892		1.795e-05	0.001
306	2.631e-05	0.0003379	6.737e-06	0.0009223	0.002	0.0001481		8.4e-05		4.088e-06	4.077e-06	0.0001889		7.516e-05	0.0004643		0.0003591	2.733e-05
307	0.035	0.004	0.0001078	5.804e-05	0.003	0.0005923		6.667e-06		0.002	4.077e-06	0.001		0.0001127	5.159e-05		0.0001077	0.001
308	4.604e-05	0.0006694	6.737e-06	5.16e-05	0.001	0.004		0.0001733		8.175e-06	1.223e-05	0.0004264		0.002	0.0001204		7.182e-05	5.467e-05
309	6.577e-06	0.0009371	8.758e-05	6.449e-06	5.23e-06	3.173e-05		0.002		0.0007031	4.077e-06	7.92e-05		0.002	1.72e-05		3.591e-05	0.002
310	1.315e-05	0.199	3.369e-05	0.000258	7.845e-06	5.289e-06		2.667e-06		8.175e-06	0.002	1.828e-05		0.0003758	3.439e-05		7.182e-05	0.016
311	0.0001776	0.002	0.0002291	0.0001161	5.23e-06	0.001		0.002		1.635e-05	2.854e-05	2.437e-05		2.505e-05	0.0003267		0.0003052	0.004
312	3.946e-05	6.375e-06	6.737e-06	0.085	2.615e-06	2.116e-05		3.334e-05		5.314e-05	0.007	6.092e-06		0.003	0.0004643		7.182e-05	0.005
313	6.577e-06	6.375e-06	6.737e-06	2.58e-05	2.615e-06	5.289e-06		0.001		4.088e-06	0.003	2.437e-05		0.002	0.002		0.003	0.005
314	0.0001184	0.0003379	0.001	6.449e-06	7.845e-06	0.0002962		6.934e-05		2.861e-05	0.002	0.964		7.516e-05	0.002		1.795e-05	0.002
315	7.893e-05	0.0001084	9.432e-05	6.449e-06	1.83e-05	5.289e-06		2.667e-06		3.679e-05	0.0002609	0.002		3.758e-05	5.159e-05		1.795e-05	1.367e-05
316	5.92e-05	1.913e-05	0.0009567	0.0001032	5.23e-06	0.0001164		4e-06		4.088e-06	0.005	1.218e-05		2.505e-05	0.0003095		1.795e-05	0.005
317	9.866e-05	0.014	1.347e-05	1.935e-05	5.23e-06	1.587e-05		0.000312		8.175e-06	0.0005871	0.003		3.758e-05	0.0007566		0.019	0.035
318	0.0004933	0.014	0.006	6.449e-06	2.615e-06	0.002		4e-06		2.044e-05	3.669e-05	6.092e-06		0.0005136	3.439e-05		1.795e-05	0.015
319	1.315e-05	3.825e-05	6.737e-06	1.935e-05	9.937e-05	0.000164		1.2e-05		4.088e-06	0.002	0.0001645		0.0003884	0.0005847		0.001	4.1e-05
320	2.631e-05	0.0002423	6.737e-06	6.449e-06	2.615e-06	1.058e-05		0.000328		1.226e-05	0.002	6.092e-06		2.505e-05	1.72e-05		0.002	0.037
321	0.0001315	6.375e-06	0.000512	0.0002709	2.615e-06	4.76e-05		2.667e-06		0.0005069	0.0005015	1.218e-05		1.253e-05	0.002		1.795e-05	0.0001777
322	6.577e-06	2.55e-05	6.737e-06	6.449e-06	2.615e-06	0.007		0.0003107		4.088e-06	2.446e-05	6.092e-06		2.505e-05	0.004		7.182e-05	0.001
323	1.973e-05	1.275e-05	0.101	1.935e-05	2.615e-06	0.0001322		0.0002947		1.226e-05	8.154e-06	1.218e-05		6.264e-05	0.0001032		1.795e-05	5.467e-05
324	0.002	6.375e-05	4.042e-05	6.449e-06	2.615e-06	5.289e-06		0.0001		2.861e-05	0.000954	6.092e-06		0.004	0.002		0.0005745	0.0009157
325	0.091	6.375e-06	0.04	1.29e-05	0.01	0.0005765		2.4e-05		4.088e-06	0.0003384	0.006		0.538	0.002		3.591e-05	0.001
326	6.577e-06	0.002	0.000128	6.449e-06	1.307e-05	1.058e-05		1.333e-06		8.175e-06	4.077e-06	0.002		0.0001879	0.002		0.036	0.000328
327	1.315e-05	6.375e-06	0.029	0.000316	0.0004524	0.0006664		7.334e-05		5.723e-05	0.0005259	0.009		1.253e-05	0.004		0.000772	0.0005057
328	6.577e-06	0.078	5.39e-05	9.029e-05	5.23e-06	5.289e-06		0.001		0.017	0.0007012	0.002		5.011e-05	3.439e-05		0.002	0.001
329	0.0004341	0.002	0.0004716	0.008	1.83e-05	1.058e-05		5.334e-06		0.001	0.007	0.001		0.0005136	0.0002236		1.795e-05	0.0003417
330	2.631e-05	0.002	6.737e-06	2.58e-05	0.0002197	0.0001534		0.0001787		1.635e-05	0.008	1.828e-05		1.253e-05	6.879e-05		0.003	0.000902
331	1.315e-05	3.825e-05	0.0007007	0.000316	7.845e-06	0.0002644		0.0001413		0.0003311	0.003	0.017		0.005	0.0006535		8.977e-05	0.000205
332	1.315e-05	0.0006503	1.347e-05	6.449e-06	3.138e-05	0.01		5.334e-06		2.453e-05	0.0002405	0.0001706		0.000664	0.003		0.0005027	1.367e-05
333	0.0002105	0.002	0.0003773	9.029e-05	5.23e-06	0.002		0.011		3.679e-05	0.002	0.0004143		0.069	0.005		0.037	0.0004373
334	0.002	0.001	0.002	0.001	7.845e-06	0.004		3.334e-05		0.0002126	6.115e-05	0.000664		0.0002881	0.0007738		0.0008798	0.0001093
335	0.000888	0.0003315	6.737e-06	6.449e-06	1.046e-05	0.004		2.133e-05		4.088e-06	0.002	0.0001218		1.253e-05	1.72e-05		0.001	1.367e-05
336	6.577e-06	0.0003124	0.0001347	8.384e-05	2.615e-05	0.002		1.333e-06		4.088e-06	0.0002568	0.0001462		0.005	0.024		0.0003232	0.0005057
337	0.006	6.375e-06	2.695e-05	1.29e-05	2.092e-05	1.058e-05		0.001		0.006	8.154e-06	1.218e-05		0.000213	0.0002236		0.014	1.367e-05
338	0.0001118	1.275e-05	0.004	7.739e-05	5.23e-06	5.289e-06		0.0003014		3.27e-05	8.154e-06	0.02		0.494	0.0001376		0.0001077	0.001
339	3.946e-05	0.000102	6.737e-06	6.449e-06	2.353e-05	2.644e-05		8.134e-05		8.175e-06	0.031	6.092e-06		1.253e-05	0.0007566		0.000413	4.1e-05
340	0.000171	0.000306	2.021e-05	0.007	2.615e-06	1.058e-05		7.734e-05		8.175e-06	2.854e-05	0.0001645		5.011e-05	5.159e-05		0.0003052	2.733e-05
341	0.003	0.002	6.737e-06	0.0008642	7.845e-06	5.289e-06		1.333e-06		0.134	0.0004321	0.004		0.005	0.002		0.014	1.367e-05
342	0.018	1.275e-05	9.432e-05	6.449e-06	1.569e-05	0.0001322		2.667e-06		0.001	0.0002283	0.003		0.0007642	0.0007566		0.0001077	0.002
343	2.631e-05	0.005	3.369e-05	0.004	2.353e-05	2.644e-05		1.333e-06		0.0001635	0.0001019	0.0004995		1.253e-05	3.439e-05		1.389	0.007
344	6.577e-06	1.913e-05	6.063e-05	2.58e-05	5.23e-06	5.818e-05		2e-05		4.088e-06	0.0009418	6.092e-06		0.0005763	0.012		0.0001077	0.014
345	7.893e-05	3.825e-05	0.0001213	5.16e-05	2.615e-06	0.0005871		1.333e-06		4.088e-06	0.0005952	0.001		0.004	0.0003439		0.001	1.367e-05
346	7.235e-05	3.825e-05	6.737e-06	6.449e-06	2.615e-06	0.0002962		2.667e-06		6.131e-05	0.0001386	0.102		0.000238	0.0005331		0.003	4.1e-05
347	1.315e-05	0.001	0.002	7.739e-05	2.615e-06	2.116e-05		2.667e-06		8.175e-06	0.0001508	0.004		7.516e-05	0.004		0.0003052	0.0003553
348	0.0002302	0.016	0.002	1.29e-05	2.615e-06	0.0001375		0.0004934		4.088e-06	1.631e-05	0.0001645		0.0001253	3.439e-05		0.0005566	0.0001093
349	0.0001644	0.012	2.021e-05	3.225e-05	5.23e-06	5.289e-06		1.067e-05		1.635e-05	0.000265	1.828e-05		0.0002505	0.0006879		0.0001257	0.046
350	1.315e-05	7.013e-05	2.695e-05	3.87e-05	7.845e-06	1.587e-05		6.667e-06		2.453e-05	0.016	0.0001767		0.038	0.002		0.004	0.0003007
351	0.0004012	6.375e-06	1.347e-05	6.449e-06	2.615e-06	0.004		0.057		4.088e-06	1.223e-05	1.828e-05		0.01	0.0005159		5.386e-05	1.367e-05
352	4.604e-05	2.55e-05	6.737e-06	6.449e-06	2.615e-06	1.058e-05		1.333e-06		4.088e-06	0.0004525	0.002		3.758e-05	0.0001892		0.0001436	0.0003963
353	0.01	0.000459	0.0001347	7.739e-05	1.83e-05	2.116e-05		0.005		2.453e-05	0.0002446	0.0006884		0.004	8.598e-05		0.0003232	0.000615
354	0.004	0.022	0.000256	0.0002515	5.23e-06	0.000238		0.0001533		4.088e-06	0.003	6.092e-06		1.253e-05	5.159e-05		0.0004489	1.367e-05
355	0.002	6.375e-06	2.021e-05	5.804e-05	5.23e-06	5.289e-06		1.067e-05		2.044e-05	0.002	1.218e-05		0.034	0.0001032		0.0003052	0.011
356	6.577e-06	3.825e-05	0.007	6.449e-06	6.014e-05	0.0003544		1.333e-06		8.175e-06	0.014	8.529e-05		2.505e-05	0.001		5.386e-05	0.0002597
357	3.289e-05	0.049	1.347e-05	6.449e-06	5.23e-06	5.289e-06		1.333e-06		9.81e-05	0.000848	7.92e-05		0.012	0.0001032		0.0008977	6.833e-05
358	6.577e-06	6.375e-06	4.716e-05	1.29e-05	2.615e-06	1.058e-05		1.333e-06		1.635e-05	0.002	7.92e-05		0.002	0.0001204		1.795e-05	0.017
359	5.262e-05	0.106	6.737e-06	0.002	5.23e-06	0.006		1.333e-06		0.0003434	0.000901	0.002		5.011e-05	8.598e-05		0.000377	0.001
360	6.577e-06	6.375e-06	3.369e-05	1.29e-05	2.615e-06	0.0003438		4e-06		3.27e-05	7.746e-05	0.012		0.001	8.598e-05		0.0001257	0.0004783
361	2.631e-05	0.025	4.042e-05	0.0007094	4.968e-05	6.875e-05		6e-05		0.0001145	2.446e-05	0.0001036		0.000664	8.598e-05		0.003	9.567e-05
362	0.0003355	0.0002678	0.016	0.0002644	0.007	5.289e-06		2.667e-06		1.635e-05	0.008	0.000262		2.505e-05	0.0006879		0.017	0.025
363	0.0008024	0.057	3.369e-05	0.002	1.046e-05	0.006		0.003		3.27e-05	0.0003628	0.606		1.253e-05	0.458		0.075	0.003
364	6.577e-06	0.005	0.0001684	6.449e-06	2.615e-06	5.289e-06		5.2e-05		0.021	0.0001182	0.004		0.004	6.879e-05		0.0002873	0.005
365	0.0002302	0.002	6.737e-06	9.029e-05	5.23e-06	1.058e-05		0.054		1.635e-05	0.0003017	7.92e-05		0.002	0.003		0.0002514	2.733e-05
366	1.973e-05	0.012	6.737e-06	6.449e-06	2.615e-06	0.0002221		0.0002373		0.0003556	8.154e-06	0.0008041		2.505e-05	0.0001892		0.0001795	0.001
367	0.006	6.375e-06	6.737e-06	6.449e-05	0.000319	1.058e-05		1.333e-06		1.635e-05	8.969e-05	6.092e-06		0.067	0.0003611		1.795e-05	0.000615
368	1.973e-05	0.009	6.737e-06	7.094e-05	2.615e-06	5.818e-05		2.667e-06		0.002	2.446e-05	0.0005361		2.505e-05	5.159e-05		0.0003591	0.0004783
369	0.0008748	0.042	1.347e-05	1.29e-05	7.845e-06	0.0003808		6e-05		0.0001472	0.006	4.874e-05		0.025	5.159e-05		0.0009336	0.004
370	0.057	6.375e-06	2.021e-05	0.0003934	5.23e-06	1.058e-05		1.067e-05		1.226e-05	0.026	0.003		0.0001378	5.159e-05		0.000377	0.009
371	1.315e-05	6.375e-06	0.008	6.449e-06	4.968e-05	4.231e-05		2.667e-06		2.044e-05	9.784e-05	6.092e-06		1.253e-05	0.0001376		0.000377	0.002
372	6.577e-06	1.275e-05	0.000128	6.449e-06	0.0007479	0.0004971		2.4e-05		4.088e-06	6.931e-05	6.092e-06		6.264e-05	0.000172		0.0001436	0.0006423
373	0.016	0.121	0.004	0.0002386	2.615e-06	0.012		9.334e-05		4.088e-06	0.018	0.003		3.758e-05	0.001		0.002	0.0006287
374	2.631e-05	0.287	0.0002291	3.225e-05	2.615e-06	0.036		0.0004494		4.088e-06	0.000424	0.0005787		2.505e-05	8.598e-05		0.002	0.002
375	0.003	6.375e-06	0.094	1.29e-05	2.615e-06	5.289e-06		0.0001707		5.723e-05	2.038e-05	0.002		1.253e-05	0.001		0.0003232	0.0005877
376	0.005	0.015	0.003	6.449e-06	2.615e-06	0.0005659		1.333e-05		8.175e-06	4.077e-06	6.092e-06		0.003	0.0001032		3.591e-05	0.002
377	3.289e-05	1.275e-05	0.009	6.449e-06	7.845e-06	0.0002433		1.333e-06		8.175e-06	4.077e-06	6.092e-06		0.011	0.0002064		0.001	0.0002733
378	0.0007235	0.0006885	2.021e-05	0.0002709	1.046e-05	0.0002962		0.002		8.175e-06	0.001	4.874e-05		1.253e-05	0.0004643		0.0006823	0.108
379	0.017	0.095	1.347e-05	1.935e-05	2.615e-06	1.058e-05		5.334e-06		4.088e-06	0.005	3.046e-05		1.253e-05	0.001		0.0003232	0.0006287
380	0.0001644	9.563e-05	0.0001078	0.004	2.615e-06	3.173e-05		6.667e-06		4.088e-06	0.002	0.004		1.253e-05	0.0002064		0.0008439	0.000123
381	2.631e-05	0.000765	0.003	0.001	5.23e-06	8.462e-05		1.333e-06		2.453e-05	8.154e-06	0.0007128		0.0003382	0.016		0.001	0.005
382	0.001	6.375e-06	4.042e-05	3.87e-05	1.83e-05	0.005		4e-06		8.175e-06	8.154e-06	6.092e-06		0.014	1.72e-05		0.002	0.000492
383	0.022	0.011	7.411e-05	1.29e-05	0.0003007	0.005		2.267e-05		0.0004496	0.0004566	3.655e-05		0.002	0.429		0.0007541	0.002
384	0.0001315	0.004	0.001	1.935e-05	2.615e-06	5.289e-06		1.333e-06		4.088e-06	0.01	2.437e-05		1.253e-05	1.72e-05		0.0005207	0.000533
385	1.315e-05	5.1e-05	6.737e-06	6.449e-06	2.615e-06	0.0004443		2.667e-06		0.0003107	0.000265	0.001		0.002	0.0003955		3.591e-05	1.367e-05
386	1.315e-05	4.463e-05	0.002	0.047	1.307e-05	5.289e-06		1.333e-06		0.0009524	0.014	6.092e-06		0.021	0.0002751		0.0002334	0.0002597
387	0.031	0.0006949	0.001	0.0002709	2.615e-06	2.116e-05		1.333e-05		2.453e-05	4.077e-06	4.874e-05		1.253e-05	1.72e-05		0.001	0.0001503
388	1.973e-05	0.001	4.042e-05	3.225e-05	2.615e-06	8.462e-05		0.0003734		1.226e-05	3.261e-05	0.018		2.505e-05	0.0001204		0.0002873	0.001
389	0.0008288	0.005	6.737e-06	6.449e-06	2.615e-06	2.116e-05		2.667e-06		1.635e-05	0.001	6.092e-06		2.505e-05	0.000172		3.591e-05	0.0004783
390	6.577e-06	4.463e-05	0.036	0.006	1.046e-05	1.587e-05		1.733e-05		4.905e-05	8.154e-05	6.092e-06		0.022	3.439e-05		0.000377	2.733e-05
391	1.973e-05	0.004	1.347e-05	1.29e-05	5.23e-06	3.173e-05		2.4e-05		4.496e-05	0.003	5.483e-05		0.0003508	0.0001032		0.0006464	2.733e-05
392	0.0001118	0.211	1.347e-05	6.449e-06	0.0007766	0.0001269		1.333e-05		8.175e-06	0.004	6.092e-06		0.042	0.01		5.386e-05	0.003
393	4.604e-05	0.0002104	0.0005524	0.0006707	2.615e-06	5.289e-06		6.667e-06		4.088e-06	0.001	0.0001706		2.505e-05	0.001		0.0002873	0.0001367
394	0.013	0.004	6.737e-06	0.0003741	5.23e-06	1.058e-05		2.667e-06		0.0005314	0.002	6.092e-06		1.253e-05	0.0004815		0.008	0.022
395	6.577e-06	0.0008543	0.002	6.449e-06	5.23e-06	0.000238		0.000104		4.088e-06	0.0002242	1.828e-05		1.253e-05	0.001		0.012	0.006
396	0.0004999	0.353	6.737e-06	0.0001161	1.046e-05	2.644e-05		6.667e-06		4.088e-06	4.077e-06	1.218e-05		5.011e-05	0.0005331		0.0004489	0.394
397	0.139	0.01	0.0005053	3.225e-05	0.001	2.116e-05		0.0007147		0.115	0.000742	0.0001401		0.016	3.439e-05		0.0004489	0.002
398	0.526	3.825e-05	4.042e-05	0.002	2.615e-06	2.644e-05		2.533e-05		4.088e-06	0.0002405	0.001		1.253e-05	0.002		0.0002873	0.015
399	2.631e-05	6.375e-06	0.0001954	6.449e-06	2.615e-06	4.76e-05		0.0001733		1.635e-05	0.002	1.218e-05		1.253e-05	0.0004643		0.003	5.467e-05
400	6.577e-06	0.001	6.737e-06	6.449e-06	7.845e-06	0.0004866		9.334e-06		8.175e-06	0.0003791	6.092e-06		0.022	0.001		0.0005386	9.567e-05
401	0.008	1.913e-05	0.0001752	6.449e-06	5.23e-06	0.004		1.067e-05		1.226e-05	4.077e-06	1.218e-05		0.002	1.72e-05		0.268	0.022
402	0.007	0.012	0.004	0.015	2.615e-06	6.875e-05		0.0002173		0.027	0.001	4.264e-05		1.253e-05	0.0003267		1.795e-05	6.833e-05
403	0.0009735	1.275e-05	0.0001684	5.16e-05	5.23e-06	0.0001164		8.801e-05		4.088e-06	4.077e-06	6.092e-06		0.003	0.002		0.001	4.1e-05
404	0.004	0.282	0.001	6.449e-06	2.615e-06	0.0008515		1.333e-06		8.175e-06	0.005	0.003		3.758e-05	0.007		0.007	0.0001503
405	7.235e-05	0.012	6.737e-06	1.29e-05	2.615e-06	2.116e-05		0.007		2.861e-05	8.154e-06	0.0009808		0.009	1.72e-05		0.016	0.0003553
406	1.315e-05	1.275e-05	1.347e-05	0.041	7.845e-06	3.702e-05		1.333e-06		8.175e-06	9.377e-05	3.046e-05		2.505e-05	0.005		0.0001795	6.833e-05
407	0.001	0.01	6.737e-06	0.0003999	2.615e-06	5.289e-06		2.667e-06		4.088e-06	0.0007134	2.437e-05		0.0003007	0.0004643		0.002	1.367e-05
408	6.577e-06	0.0001849	6.737e-06	0.003	2.615e-06	1.587e-05		4e-06		8.993e-05	8.154e-05	0.001		7.516e-05	0.0007223		1.795e-05	0.0003963
409	6.577e-06	0.017	0.0003975	0.0004128	7.845e-06	1.058e-05		4e-06		4.088e-06	1.631e-05	0.0009564		0.000476	1.72e-05		0.001	0.000123
410	0.003	6.375e-06	7.411e-05	1.935e-05	2.615e-06	5.289e-06		0.000112		0.0007194	0.005	0.004		8.769e-05	0.003		0.0001616	2.733e-05
411	0.004	2.55e-05	2.695e-05	0.0001032	2.615e-06	7.404e-05		2.4e-05		0.0002493	0.002	0.0003046		0.0003382	1.72e-05		0.0007541	0.006
412	0.007	6.375e-06	0.0006468	1.29e-05	5.23e-06	0.0005077		1.333e-06		1.635e-05	0.0001305	0.488		6.264e-05	0.0003267		0.0006284	4.1e-05
413	0.002	0.587	0.0007141	1.29e-05	1.569e-05	5.289e-06		3.6e-05		0.002	0.0009744	3.046e-05		0.0002004	0.0008254		0.004	0.002
414	8.551e-05	0.003	6.737e-06	0.0001161	2.615e-06	4.231e-05		9.334e-06		4.088e-06	0.0003955	0.003		1.253e-05	0.0005847		0.073	1.367e-05
415	1.315e-05	6.375e-05	0.003	6.449e-06	1.046e-05	0.0001481		0.0001587		3.679e-05	0.002	1.218e-05		1.253e-05	0.0006191		0.000395	0.000533
416	1.315e-05	3.188e-05	6.737e-06	1.29e-05	2.615e-06	0.0002221		4.534e-05		0.0006213	4.077e-06	0.76		0.017	0.0002236		0.06	0.0003143
417	0.0007893	0.011	3.369e-05	1.935e-05	5.23e-06	0.0003544		0.0002053		5.314e-05	0.003	6.092e-06		0.003	5.159e-05		0.0003052	0.002
418	2.631e-05	6.375e-06	4.716e-05	0.0001419	5.23e-06	1.587e-05		4.267e-05		1.226e-05	0.022	0.0006458		3.758e-05	3.439e-05		1.795e-05	0.001
419	7.893e-05	1.275e-05	1.347e-05	6.449e-06	1.046e-05	7.933e-05		1.6e-05		8.175e-06	0.002	1.218e-05		6.264e-05	0.002		0.0001257	0.0005603
420	3.946e-05	1.275e-05	0.004	1.29e-05	5.23e-06	0.004		2.667e-06		0.0003025	0.002	0.0002071		0.002	1.72e-05		0.0007182	6.833e-05
421	0.0002697	6.375e-06	1.347e-05	3.225e-05	0.003	5.289e-06		1.733e-05		3.679e-05	0.0002976	6.092e-06		6.264e-05	0.0004127		0.000808	1.367e-05
422	6.577e-06	0.062	0.000128	6.449e-06	5.23e-06	1.058e-05		4e-06		4.088e-06	0.014	0.002		0.000476	0.0001204		0.0002155	0.469
423	3.289e-05	0.0001211	0.002	1.29e-05	2.615e-06	1.058e-05		0.0004134		4.088e-06	8.154e-06	0.0005666		3.758e-05	0.0007051		0.0008439	0.032
424	1.315e-05	0.002	1.347e-05	0.0001419	5.23e-06	0.0001534		0.000312		0.013	4.077e-06	0.0004264		2.505e-05	0.002		3.591e-05	0.002
425	1.315e-05	1.275e-05	0.0001954	0.089	5.23e-06	0.0003226		0.003		4.088e-06	0.0002609	6.092e-06		0.0002255	6.879e-05		1.795e-05	0.0001093
426	0.0001447	0.003	0.000795	1.29e-05	5.23e-06	1.058e-05		0.0002213		8.175e-06	0.002	0.0001584		1.253e-05	3.439e-05		0.0006823	1.367e-05
427	3.946e-05	0.278	0.0005794	0.0001935	2.615e-06	1.058e-05		2.667e-06		5.314e-05	0.008	0.009		0.005	5.159e-05		0.002	0.0001093
428	0.001	6.375e-06	6.737e-06	3.87e-05	5.23e-06	0.0005236		4e-06		4.088e-06	0.015	0.0002376		0.007	0.0002751		0.0008439	0.0005603
429	0.0005657	0.043	8.085e-05	0.116	5.23e-06	1.058e-05		5.334e-06		1.226e-05	0.0003791	3.046e-05		0.117	5.159e-05		0.000772	2.733e-05
430	6.577e-06	3.825e-05	6.737e-06	1.29e-05	5.23e-06	0.002		5.334e-06		1.226e-05	0.002	0.000463		2.505e-05	6.879e-05		0.016	1.367e-05
431	0.0001447	3.825e-05	3.369e-05	6.449e-06	2.615e-06	2.116e-05		8e-06		4.088e-06	0.0007216	0.001		0.002	0.0002408		0.008	0.001
432	1.973e-05	0.008	1.347e-05	1.29e-05	5.23e-06	3.173e-05		2.667e-06		0.001	0.0009744	0.007		0.002	0.0002923		0.0001436	0.005
433	0.0002302	6.375e-06	2.021e-05	0.0001612	2.615e-06	0.0001269		0.0007867		0.006	1.631e-05	0.003		0.014	0.0001204		0.001	0.000205
434	1.973e-05	0.000306	0.000256	0.027	5.23e-06	0.0001375		2.4e-05		8.175e-06	0.0009662	0.005		0.0001127	0.002		0.001	0.649
435	0.078	7.65e-05	0.0008758	6.449e-06	5.23e-06	2.644e-05		0.0004134		0.0001104	0.0003506	0.029		0.0001629	1.72e-05		0.068	0.897
436	8.551e-05	3.188e-05	6.737e-06	2.58e-05	2.615e-06	1.587e-05		2.267e-05		4.088e-05	0.002	0.001		1.253e-05	1.72e-05		0.002	0.0006697
437	0.0003618	1.275e-05	1.347e-05	0.0001806	2.615e-06	2.116e-05		1.467e-05		0.002	8.154e-06	0.0005056		1.253e-05	0.0001032		0.003	0.0001367
438	4.604e-05	0.0001785	0.0001213	3.87e-05	7.845e-06	0.0009255		0.001		1.635e-05	1.631e-05	0.0001645		1.253e-05	0.0005503		8.977e-05	0.000779
439	3.946e-05	6.375e-06	9.432e-05	6.449e-06	5.23e-06	0.001		1.2e-05		4.496e-05	7.746e-05	0.002		0.0001002	0.0009802		0.0001795	0.0003417
440	1.973e-05	0.081	0.0004514	6.449e-06	2.615e-06	5.289e-06		0.002		1.226e-05	4.077e-06	0.0006823		3.758e-05	0.004		0.002	0.0004783
441	1.315e-05	0.005	0.0003032	1.29e-05	1.569e-05	2.644e-05		6.667e-06		2.044e-05	0.002	0.0009382		1.253e-05	6.879e-05		1.795e-05	0.058
442	0.001	0.078	1.347e-05	3.87e-05	0.0003295	0.006		1.333e-06		4.088e-06	8.154e-06	0.000201		0.001	0.000172		0.0005386	0.001
443	3.289e-05	6.375e-06	0.0006535	1.29e-05	2.615e-06	3.173e-05		2.667e-06		1.635e-05	0.003	3.046e-05		2.505e-05	0.001		0.0001077	2.733e-05
444	0.004	5.738e-05	0.002	3.225e-05	7.845e-06	0.001		4e-06		0.001	3.261e-05	4.874e-05		0.0009396	0.007		0.002	1.367e-05
445	1.973e-05	0.051	2.695e-05	5.16e-05	0.0003321	0.011		7.734e-05		8.175e-06	4.077e-06	6.092e-06		3.758e-05	0.0002579		0.0009336	0.007
446	6.577e-06	3.825e-05	0.002	1.29e-05	0.000455	3.173e-05		6.667e-06		3.679e-05	0.001	0.002		0.005	0.002		0.002	0.0003827
447	0.0002105	5.1e-05	0.002	0.0003031	1.307e-05	0.0002856		1.333e-06		1.635e-05	0.0004607	6.092e-05		0.088	6.879e-05		3.591e-05	0.000533
448	0.0005394	0.000102	7.411e-05	0.003	7.845e-06	0.004		1.333e-06		4.088e-06	6.931e-05	0.002		0.009	0.0001376		3.591e-05	1.367e-05
449	1.973e-05	7.013e-05	3.369e-05	6.449e-06	2.615e-06	5.289e-06		2.667e-06		1.226e-05	8.154e-06	1.828e-05		1.253e-05	0.0004987		0.0006105	0.001
450	0.001	3.188e-05	0.0002964	6.449e-06	2.615e-06	0.017		9.201e-05		2.044e-05	8.154e-06	0.006		1.253e-05	3.439e-05		0.000377	0.0005193
451	0.0005854	6.375e-06	6.737e-06	0.054	5.23e-06	5.289e-06		5.467e-05		4.088e-06	0.023	1.218e-05		0.113	5.159e-05		0.009	0.0002323
452	0.009	1.913e-05	6.737e-06	6.449e-06	2.615e-06	0.0001269		2.133e-05		4.088e-06	4.077e-06	1.828e-05		2.505e-05	1.72e-05		0.001	0.008
453	6.577e-06	1.913e-05	6.737e-06	6.449e-06	5.23e-06	5.289e-06		5.334e-05		4.088e-06	0.002	6.092e-06		1.253e-05	1.72e-05		1.795e-05	0.000533
454	2.631e-05	6.375e-06	0.0006602	0.022	2.092e-05	6.875e-05		6.134e-05		4.088e-06	0.0001427	0.001		0.044	0.0009114		0.001	5.467e-05
455	3.946e-05	0.938	6.737e-06	6.449e-06	1.046e-05	0.0007299		0.009		8.175e-06	1.223e-05	2.437e-05		7.516e-05	1.72e-05		8.977e-05	4.1e-05
456	0.001	6.375e-06	0.002	0.004	1.569e-05	0.0001587		0.00018		8.175e-06	4.077e-06	9.747e-05		7.516e-05	0.003		0.001	2.733e-05
457	1.315e-05	1.913e-05	0.017	6.449e-06	2.615e-06	2.116e-05		0.0006094		8.175e-06	5.3e-05	0.015		0.001	3.439e-05		0.0003052	0.002
458	0.0006906	1.913e-05	0.0002156	6.449e-06	2.615e-06	0.0003068		1.333e-06		1.226e-05	1.631e-05	0.0009382		0.0001629	0.0005503		0.002	5.467e-05
459	8.551e-05	3.825e-05	6.063e-05	2.58e-05	2.615e-06	0.002		6.667e-06		8.175e-06	0.003	1.218e-05		2.505e-05	0.004		5.386e-05	0.0002733
460	0.0001184	1.913e-05	6.737e-06	7.739e-05	5.23e-06	5.289e-06		2.667e-06		4.088e-06	0.008	0.002		7.516e-05	5.159e-05		0.0001616	0.0005877
461	1.315e-05	2.55e-05	0.0001684	0.0001354	2.615e-06	1.058e-05		0.0001413		2.044e-05	0.005	1.218e-05		1.253e-05	0.000172		1.795e-05	0.055
462	1.315e-05	1.913e-05	2.021e-05	2.58e-05	5.23e-06	2.644e-05		0.002		1.635e-05	3.261e-05	0.003		3.758e-05	0.0009458		0.0001616	4.1e-05
463	6.577e-06	0.0002996	0.0005794	0.0006385	0.0002458	2.116e-05		1.2e-05		4.088e-06	4.077e-06	1.828e-05		2.505e-05	0.0001548		0.0001077	0.0008883
464	0.002	1.913e-05	2.695e-05	1.935e-05	2.615e-06	5.289e-06		0.000224		4.088e-06	0.002	0.005		0.009	0.0002236		0.001	0.001
465	3.946e-05	0.012	0.0002762	1.29e-05	2.615e-06	6.347e-05		0.000168		4.088e-06	4.077e-06	0.011		6.264e-05	0.0006191		0.0003411	2.733e-05
466	0.004	6.375e-06	6.737e-06	6.449e-06	0.0003792	5.289e-06		0.001		8.175e-06	0.002	2.437e-05		2.505e-05	0.0003439		0.0002514	1.367e-05
467	0.002	3.188e-05	1.347e-05	6.449e-06	0.0005648	0.005		2.133e-05		4.088e-06	0.02	0.0001401		0.0001253	0.0001204		0.001	0.0006697
468	0.019	6.375e-06	3.369e-05	6.449e-06	5.23e-06	0.0002433		1.733e-05		2.044e-05	0.005	2.437e-05		1.253e-05	0.005		1.795e-05	0.000123
469	0.0002434	1.913e-05	0.0005255	3.225e-05	2.615e-06	0.004		2.667e-06		8.175e-06	0.005	0.002		1.253e-05	0.0002236		0.001	0.0009567
470	6.577e-06	0.016	0.000539	6.449e-06	2.353e-05	0.0001269		5.334e-06		0.0002126	0.0007216	6.092e-06		0.1	8.598e-05		0.0001257	0.0008747
471	5.262e-05	0.0006503	4.716e-05	1.29e-05	1.83e-05	5.289e-06		0.0002027		4.088e-06	4.077e-06	0.0001706		2.505e-05	3.439e-05		0.0005386	0.012
472	0.002	4.463e-05	0.000155	6.449e-06	1.046e-05	0.0008409		0.0003094		1.226e-05	8.561e-05	6.092e-06		3.758e-05	8.598e-05		8.977e-05	0.0008473
473	0.003	0.009	0.349	0.0005998	7.845e-06	5.289e-06		2e-05		2.044e-05	0.004	6.092e-06		1.253e-05	8.598e-05		0.0002155	0.0001093
474	0.034	2.55e-05	6.737e-06	6.449e-06	5.23e-06	0.0006558		0.00048		4.088e-06	2.446e-05	6.092e-06		1.253e-05	0.0005331		0.002	0.0001367
475	4.604e-05	6.375e-06	0.003	4.515e-05	5.23e-06	0.0001798		2.667e-06		8.175e-06	0.014	2.437e-05		3.758e-05	0.0002579		0.0003411	0.0001093
476	1.315e-05	6.375e-06	6.737e-06	6.449e-06	2.615e-06	0.002		9.334e-06		2.453e-05	8.154e-06	0.011		0.002	0.001		1.795e-05	4.1e-05
477	6.577e-06	1.275e-05	4.716e-05	6.449e-06	2.092e-05	1.058e-05		0.01		8.175e-06	0.002	3.046e-05		7.516e-05	0.002		0.0001975	1.367e-05
478	6.577e-06	6.375e-06	4.716e-05	1.29e-05	2.615e-06	1.587e-05		2.667e-06		4.088e-06	0.001	9.138e-05		0.0001127	0.007		0.007	0.001
479	6.577e-06	1.275e-05	6.737e-06	0.0001419	1.83e-05	0.009		0.0001		4.088e-06	0.000424	1.218e-05		1.253e-05	0.0001376		0.009	0.002
480	1.315e-05	3.188e-05	0.000155	1.29e-05	1.83e-05	2.644e-05		6.667e-05		4.088e-06	0.037	0.0001645		7.516e-05	0.0006879		0.000413	0.004
481	6.577e-06	6.375e-06	0.0003638	1.29e-05	0.0002118	0.0001005		5.334e-06		2.044e-05	2.446e-05	0.004		0.003	1.72e-05		0.001	0.004
482	6.577e-06	3.188e-05	0.013	0.0001225	2.615e-06	0.002		9.067e-05		4.088e-06	1.223e-05	9.747e-05		1.253e-05	0.007		0.006	0.001
483	6.577e-06	0.007	0.0003099	2.58e-05	3.661e-05	0.000751		5.334e-05		4.088e-06	0.004	6.701e-05		0.0001629	3.439e-05		0.001	0.001
484	0.027	6.375e-06	3.369e-05	6.449e-06	2.615e-06	1.587e-05		0.001		4.088e-06	0.0002609	2.437e-05		1.253e-05	0.002		0.0005745	0.000164
485	1.973e-05	6.375e-06	0.001	0.0004321	2.615e-06	0.028		0.000636		0.0001472	0.002	6.092e-06		1.253e-05	0.0002579		3.591e-05	0.001
486	5.262e-05	0.0001211	0.000896	8.384e-05	0.003	2.644e-05		8.134e-05		4.088e-06	0.008	0.000993		0.0005262	3.439e-05		0.0001616	0.002
487	6.577e-06	6.375e-06	0.0002627	6.449e-06	0.0002798	0.009		5.334e-05		4.088e-06	8.154e-06	3.046e-05		0.002	5.159e-05		0.004	6.833e-05
488	6.577e-06	6.375e-06	2.021e-05	6.449e-06	1.046e-05	0.03		6.667e-06		1.635e-05	0.002	0.0003046		0.037	0.0004127		1.795e-05	0.022
489	0.031	6.375e-05	0.0002762	6.449e-06	0.0001412	5.818e-05		1.333e-06		4.088e-06	0.001	0.004		0.054	5.159e-05		0.001	0.004
490	6.577e-06	6.375e-06	0.047	6.449e-06	1.83e-05	0.014		0.0006667		2.453e-05	8.154e-06	0.001		1.253e-05	0.0007738		0.01	0.0007107
491	6.577e-06	6.375e-06	1.347e-05	2.58e-05	5.23e-06	5.289e-06		0.003		8.175e-06	0.012	0.002		0.077	0.002		0.01	6.833e-05
492	6.577e-06	1.913e-05	1.347e-05	0.001	5.23e-06	2.644e-05		1.067e-05		2.861e-05	8.154e-06	0.0008163		0.0001378	0.018		0.005	0.004
493	1.973e-05	6.375e-06	0.003	2.58e-05	0.0004184	0.0003332		5.334e-06		5.314e-05	0.002	0.004		0.0001002	0.0001032		0.0002514	0.0008473
494	0.057	1.275e-05	0.006	0.002	2.615e-06	0.000989		0.0001427		1.226e-05	1.223e-05	0.0001645		0.0001253	0.0002751		0.001	1.367e-05
495	6.577e-06	6.375e-06	4.042e-05	6.449e-06	2.615e-06	0.0002962		1.333e-06		4.088e-06	2.446e-05	0.0009077		0.0001378	0.0003439		1.795e-05	0.0003417
496	0.003	4.463e-05	2.695e-05	0.0001096	1.83e-05	0.048		5.334e-06		1.635e-05	0.002	7.31e-05		2.505e-05	0.0001204		0.0002514	0.002
497	3.289e-05	1.275e-05	1.347e-05	1.935e-05	7.845e-06	0.002		1.333e-06		0.278	2.038e-05	0.01		6.264e-05	3.439e-05		0.0005207	0.002
498	6.577e-06	6.375e-06	6.737e-06	2.58e-05	2.615e-06	5.289e-06		0.0003787		4.088e-06	4.077e-06	0.0004691		0.002	0.001		0.0005027	1.367e-05
499	0.045	3.188e-05	0.002	4.515e-05	1.046e-05	3.702e-05		2.667e-06		4.088e-06	0.004	7.92e-05		2.505e-05	0.000963		0.0003591	0.048
500	0.0002302	0.0001084	6.737e-06	6.449e-06	5.23e-06	5.289e-06		2.533e-05		0.0001431	0.002	0.0005605		0.0002004	0.002		0.0005925	0.0008883
501	1.315e-05	6.375e-06	1.347e-05	0.012	2.615e-06	5.289e-05		4e-06		0.064	1.631e-05	6.092e-06		0.0002004	0.0001032		0.0001616	0.002
502	6.577e-06	6.375e-06	0.0001415	1.935e-05	2.615e-06	0.0001111		1.333e-06		8.175e-06	2.038e-05	1.218e-05		2.505e-05	1.72e-05		0.001	0.002
503	6.577e-05	0.0001403	0.017	6.449e-06	2.615e-06	0.002		1.333e-06		8.175e-06	0.0002935	0.0008285		3.758e-05	0.003		0.0009695	0.0008883
504	6.577e-06	6.375e-06	0.0002762	0.0002838	5.23e-06	0.024		1.333e-06		0.000327	4.077e-06	0.004		2.505e-05	6.879e-05		0.0004309	2.733e-05
505	3.289e-05	1.275e-05	0.000128	0.0002451	6.276e-05	0.001		0.000168		0.0001063	0.002	0.004		3.758e-05	0.0003955		1.795e-05	0.000164
506	6.577e-06	0.0002741	6.737e-06	3.225e-05	2.615e-06	0.0008779		1.867e-05		8.175e-06	8.154e-06	6.092e-06		7.516e-05	0.0001204		0.002	0.001
507	6.577e-06	1.275e-05	0.003	3.225e-05	5.23e-06	0.0003385		0.0007347		3.679e-05	0.0006808	0.0002437		0.000213	0.0004643		3.591e-05	1.367e-05
508	1.315e-05	1.275e-05	1.347e-05	0.0001483	2.615e-06	0.017		1.333e-06		0.0007194	4.077e-06	1.218e-05		1.253e-05	0.006		0.0006464	1.367e-05
509	6.577e-06	1.913e-05	8.085e-05	1.29e-05	2.615e-06	2.116e-05		1.6e-05		4.088e-06	8.154e-06	0.001		3.758e-05	0.0001376		0.003	4.1e-05
510	1.315e-05	0.0002295	6.737e-06	0.354	5.23e-06	0.0008727		0.0003867		4.088e-06	1.223e-05	0.0005909		1.253e-05	1.72e-05		0.002	0.006
511	0.137	6.375e-06	1.347e-05	0.0002773	4.968e-05	1.058e-05		0.002		4.088e-06	0.005	6.092e-06		0.0001629	0.0001892		0.006	1.367e-05
512	6.577e-06	1.913e-05	0.0005659	6.449e-06	7.845e-06	1.587e-05		1.067e-05		1.226e-05	8.154e-06	0.0009443		1.253e-05	1.72e-05		0.0006464	0.052
513	6.577e-06	6.375e-06	0.000384	0.0006449	5.23e-06	0.0004072		1.333e-06		4.088e-06	8.154e-06	6.092e-06		8.769e-05	1.72e-05		0.0009695	0.0006833
514	6.577e-06	6.375e-06	0.0003369	1.29e-05	0.005	1.058e-05		0.0007827		1.635e-05	8.154e-06	0.0004325		0.001	0.004		0.002	9.567e-05
515	1.315e-05	1.913e-05	0.0007478	1.935e-05	2.615e-06	1.058e-05		5.334e-06		1.635e-05	8.154e-06	0.0006092		3.758e-05	3.439e-05		0.0002873	0.105
516	5.92e-05	1.275e-05	0.035	1.29e-05	2.615e-06	0.002		4e-06		0.01	0.001	0.0003412		0.008	1.72e-05		0.066	6.833e-05
517	0.0009208	1.275e-05	0.0003705	0.0003805	0.002	1.058e-05		1.333e-06		3.679e-05	4.077e-06	6.092e-06		0.0001754	1.72e-05		3.591e-05	6.833e-05
518	6.577e-06	1.913e-05	0.0001482	6.449e-06	2.615e-06	0.0005553		2.533e-05		4.088e-06	4.077e-06	0.052		0.041	1.72e-05		0.01	8.2e-05
519	0.007	1.275e-05	0.0006939	1.935e-05	2.615e-06	0.014		6.667e-06		4.088e-06	4.077e-06	1.218e-05		2.505e-05	0.0002236		0.000772	4.1e-05
520	6.577e-06	6.375e-06	0.0004042	0.006	2.615e-06	1.587e-05		0.002		4.088e-06	1.223e-05	0.0001401		2.505e-05	0.001		1.795e-05	1.367e-05
521	6.577e-06	1.275e-05	0.001	6.449e-06	2.615e-06	0.003		4e-06		7.766e-05	8.154e-06	0.005		0.0007391	3.439e-05		0.0004489	0.029
522	0.008	8.925e-05	0.0003032	0.0003031	0.0002563	5.289e-06		0.01		4.088e-06	1.631e-05	6.092e-06		0.023	0.0001376		8.977e-05	0.001
523	6.577e-06	0.0001976	0.0005592	0.0001677	0.0004707	5.289e-06		1.333e-06		0.002	4.077e-06	0.0003412		1.253e-05	6.879e-05		0.005	1.367e-05
524	8.551e-05	3.825e-05	0.0006063	2.58e-05	0.0002876	4.76e-05		9.334e-06		4.088e-06	4.077e-06	0.002		5.011e-05	1.72e-05		0.0002155	2.733e-05
525	6.577e-06	3.188e-05	3.369e-05	6.449e-06	2.615e-06	2.116e-05		1.333e-06		0.001	4.077e-06	0.0006214		3.758e-05	0.0002408		0.0001616	0.000656
526	0.005	1.275e-05	0.352	0.0006127	2.615e-06	3.702e-05		0.000788		4.905e-05	8.154e-06	3.046e-05		5.011e-05	0.027		0.004	0.002
527	0.015	6.375e-06	0.002	0.038	1.83e-05	2.116e-05		1.333e-06		0.0001022	8.154e-06	0.0005117		8.769e-05	0.0001032		0.001	0.0009157
528	1.315e-05	6.375e-06	6.737e-06	6.449e-06	7.845e-06	5.289e-06		2.4e-05		4.088e-06	4.077e-06	0.002		1.253e-05	0.0001548		0.0009875	5.467e-05
529	6.577e-06	6.375e-06	0.002	1.935e-05	2.615e-05	0.015		0.005		0.0001104	4.077e-06	7.92e-05		0.001	0.004		0.058	0.027
530	0.0009143	0.053	0.002	1.935e-05	2.615e-06	1.058e-05		3.067e-05		8.175e-06	4.077e-06	1.218e-05		5.011e-05	1.72e-05		0.0001795	0.018
531	0.003	6.375e-06	0.024	0.0003676	9.414e-05	0.002		1.067e-05		8.175e-06	4.077e-06	0.007		5.011e-05	0.0009974		0.0009875	0.0007107
532	1.951	6.375e-06	0.000128	6.449e-06	1.83e-05	1.058e-05		2.667e-06		6.131e-05	1.223e-05	0.001		1.253e-05	0.003		0.002	0.000164
533	1.315e-05	6.375e-06	0.004	1.29e-05	7.845e-06	5.289e-05		7.867e-05		8.175e-06	1.223e-05	6.092e-05		0.0001879	0.003		0.0001257	0.0002187
534	6.577e-06	1.275e-05	4.042e-05	0.007	7.845e-06	0.0006664		0.0001787		4.088e-06	8.154e-06	0.005		7.516e-05	0.001		1.795e-05	0.004
535	6.577e-06	0.0001084	0.007	6.449e-06	5.23e-06	5.289e-06		1.333e-06		0.024	8.154e-06	0.0007859		6.264e-05	0.0007738		8.977e-05	0.001
536	7.235e-05	3.188e-05	0.0002897	3.225e-05	1.046e-05	5.289e-06		9.334e-06		7.358e-05	8.154e-06	2.437e-05		0.0003132	1.72e-05		0.003	1.367e-05
537	3.289e-05	0.000357	6.737e-06	0.0003547	7.583e-05	1.587e-05		0.0001093		4.496e-05	1.631e-05	6.092e-06		2.505e-05	0.001		0.002	4.1e-05
538	3.946e-05	1.275e-05	6.737e-06	6.449e-06	2.615e-06	5.289e-06		4e-06		0.014	1.631e-05	6.092e-06		0.0002505	1.72e-05		0.0006643	1.367e-05
539	6.577e-05	1.275e-05	6.737e-06	9.029e-05	0.0003138	0.001		0.000376		0.002	2.038e-05	6.092e-06		0.003	0.0003095		0.0001257	0.00041
540	0.044	3.188e-05	0.003	4.515e-05	2.615e-06	5.289e-06		5.334e-06		0.0005109	4.077e-06	6.092e-06		0.0004635	1.72e-05		8.977e-05	0.000123
541	0.0004078	2.55e-05	2.021e-05	6.449e-06	6.014e-05	5.289e-06		0.0006494		4.088e-06	0.0001508	0.009		0.0001378	1.72e-05		1.795e-05	0.003
542	0.142	0.0001148	8.085e-05	6.449e-05	0.0002589	1.587e-05		0.003		4.088e-06	4.485e-05	3.046e-05		0.027	0.0001032		0.002	0.0001367
543	6.577e-06	6.375e-06	0.000256	0.0004386	2.092e-05	0.000275		2e-05		4.088e-06	4.077e-06	1.828e-05		0.0001629	0.001		0.0004848	0.001
544	6.577e-06	6.375e-06	0.026	2.58e-05	2.615e-06	1.058e-05		1.333e-06		4.088e-06	4.077e-06	2.437e-05		2.505e-05	0.0004127		0.0003232	6.833e-05
545	0.008	6.375e-06	4.716e-05	0.008	0.0003792	6.347e-05		2.667e-06		0.0001104	1.631e-05	0.0004813		1.253e-05	0.0009974		0.0006105	1.367e-05
546	1.973e-05	6.375e-06	6.737e-06	0.004	0.0003373	2.116e-05		0.0003574		0.004	8.154e-06	6.092e-06		1.253e-05	0.002		0.002	5.467e-05
547	0.048	6.375e-06	0.0002156	6.449e-06	2.615e-06	1.587e-05		2.133e-05		0.0008012	8.154e-06	1.218e-05		0.017	0.0004987		0.000395	0.0004237
548	0.003	3.188e-05	6.063e-05	1.29e-05	0.0002876	1.058e-05		1.333e-06		1.226e-05	4.077e-06	0.0002498		2.505e-05	0.0002408		0.219	0.004
549	0.0001118	1.275e-05	0.0001347	6.449e-06	2.615e-06	0.0005077		0.0001107		0.06	8.154e-06	1.828e-05		0.001	0.003		0.011	0.000943
550	6.577e-06	6.375e-06	1.347e-05	0.0001677	0.0002589	2.644e-05		0.000184		8.175e-06		0.001		2.505e-05	1.72e-05		1.795e-05	0.000492
551	1.973e-05	5.738e-05	6.063e-05	6.449e-06	0.003	6.875e-05		3.6e-05		0.003		0.005		8.769e-05	0.0002923		0.003	0.0004237
552	1.973e-05	8.288e-05	6.737e-06	0.0001032	2.615e-06	0.0002327		1.333e-06		0.002		0.0006153		8.769e-05	0.003		0.0005386	0.053
553	0.003	0.0007714	6.737e-06	0.000129	7.845e-06	5.289e-05		4.134e-05		0.0001063		1.828e-05		2.505e-05	0.001		0.001	0.0003007
554	0.0002236	6.375e-06	6.063e-05	0.0001612	1.307e-05	0.0001428		0.0003867		8.175e-06		6.092e-06		0.0001253	1.72e-05		0.007	0.246
555	6.577e-06	0.0002933	1.347e-05	1.29e-05	1.307e-05	5.289e-06		5.334e-06		3.27e-05		6.092e-06		0.0001629	1.72e-05		0.0002693	2.733e-05
556	6.577e-06	3.188e-05	0.0004177	7.094e-05	5.23e-06	3.173e-05		5.334e-06		4.088e-06		5.483e-05		8.769e-05	1.72e-05		0.001	0.035
557	0.0005262	6.375e-06	4.716e-05	3.87e-05	1.569e-05	1.587e-05		0.017		0.0001267		1.677		1.253e-05	1.72e-05		3.591e-05	0.076
558	6.577e-06	6.375e-06	3.369e-05	0.0003741	1.307e-05	5.289e-06		2.667e-06		0.0002616		6.092e-06		7.516e-05	1.72e-05		0.005	5.467e-05
559	1.973e-05	2.55e-05	6.737e-06	1.935e-05	2.615e-06	2.116e-05		0.0004574		6.131e-05		6.092e-06		1.253e-05	3.439e-05		0.0004309	0.0004373
560	3.289e-05	5.1e-05	6.737e-06	1.935e-05	2.615e-06	5.289e-05		0.143		0.0002453		0.007		3.758e-05	1.72e-05		0.0006105	1.367e-05
561	0.014	2.55e-05	2.021e-05	1.935e-05	2.615e-06	0.0001904		0.0001653		8.175e-06		4.264e-05		1.253e-05	0.005		0.0007361	0.0001093
562	0.002	6.375e-06	0.001	3.87e-05	5.23e-06	0.0003649		1.333e-06		0.0002003		6.092e-06		0.021	0.0002408		0.0003232	0.002
563	1.09	0.000408	6.063e-05	6.449e-06	2.615e-06	0.0001322		4e-05		0.0002493		0.003		0.0002505	0.002		0.0007182	0.0003827
564	0.001	1.275e-05	3.369e-05	0.0003096	7.583e-05	5.289e-06		4e-06		4.496e-05		0.0005544		0.002	1.72e-05		0.000395	0.0003417
565	0.006	6.375e-06	0.069	0.01	7.845e-06	0.002		5.334e-06		1.635e-05		1.218e-05		8.769e-05	0.0004127		0.0002514	0.008
566	0.072	6.375e-06	3.369e-05	0.0004128	2.353e-05	0.005		0.0009054		4.905e-05		4.264e-05		1.253e-05	0.0005331		3.591e-05	0.001
567	0.155	1.913e-05	4.716e-05	1.935e-05	2.615e-06	0.003		2.667e-06		0.002		6.092e-06		2.505e-05	0.0003439		0.0003591	1.367e-05
568	2.631e-05	3.825e-05	0.0004985	5.16e-05	3.138e-05	0.0003967		2.667e-06		0.0008911		6.092e-06		1.253e-05	0.000172		0.0001257	0.014
569	5.262e-05	6.375e-06	1.347e-05	1.29e-05	5.23e-06	4.76e-05		1.067e-05		2.044e-05		0.007		1.253e-05	0.0004127		0.015	0.000328
570	3.946e-05	3.188e-05	0.0002627	3.225e-05	7.845e-06	5.289e-06		1.467e-05		9.401e-05		0.001		2.505e-05	1.72e-05		0.014	0.006
571	0.023	3.825e-05	0.003	3.225e-05	2.615e-06	6.875e-05		2.667e-06		5.314e-05		0.014		5.011e-05	1.72e-05		0.0004668	0.0001367
572	6.577e-06	5.1e-05	3.369e-05	1.935e-05	1.307e-05	1.058e-05		4e-06		4.088e-06		1.218e-05		2.505e-05	0.0003783		0.0001975	0.000492
573	0.008	6.375e-06	6.737e-06	0.000129	2.615e-06	1.058e-05		2.133e-05		4.088e-06		0.0001949		1.253e-05	0.0001548		0.002	0.042
574	6.577e-06	7.65e-05	2.021e-05	0.0001419	2.615e-06	3.173e-05		1.467e-05		0.015		0.003		6.264e-05	0.001		0.008	0.0007243
575	0.0003223	6.375e-05	0.023	0.005	4.184e-05	1.058e-05		5.334e-06		0.0001267		0.003		2.505e-05	3.439e-05		1.795e-05	0.004
576	1.973e-05	6.375e-06	6.737e-06	6.449e-06	7.845e-06	5.289e-06		1.333e-05		0.0003924		0.017		1.253e-05	1.72e-05		1.795e-05	0.0004783
577	6.577e-06	1.913e-05	6.737e-06	6.449e-06	1.569e-05	0.003		2e-05		4.088e-06		0.0007128		0.0001002	1.72e-05		0.006	1.367e-05
578	2.631e-05	6.375e-06	1.347e-05	0.026	0.0001098	5.289e-06		3.6e-05		3.27e-05		0.0001706		2.505e-05	0.0003955		0.001	4.1e-05
579	0.01	8.925e-05	8.085e-05	1.935e-05	1.307e-05	0.0002539		1.333e-06		2.044e-05		0.023		1.253e-05	0.005		1.795e-05	0.079
580	1.973e-05	1.913e-05	2.021e-05	6.449e-06	2.615e-06	5.289e-06		1.333e-06		0.000139		8.529e-05		0.0001253	0.019		0.003	2.733e-05
581	6.577e-06	6.375e-06	0.0001752	3.225e-05	5.23e-06	0.002		0.00044		0.0007358		0.042		1.253e-05	3.439e-05		0.0005207	0.006
582	0.04	1.275e-05	0.002	0.0002709	2.615e-06	0.002		0.00016		0.01		3.046e-05		3.758e-05	0.002		3.591e-05	0.002
583	0.013	0.616	6.737e-06	1.29e-05	2.615e-06	0.0001322		6.267e-05		3.27e-05		0.013		0.0001503	1.72e-05		0.064	0.002
584	6.577e-06	6.375e-06	0.004	0.0002644	5.23e-06	1.058e-05		8.4e-05		0.0008461		0.0007981		0.0001503	3.439e-05		0.000413	6.833e-05
585	6.577e-06	1.913e-05	2.695e-05	0.0003483	5.23e-06	2.116e-05		4e-06		4.088e-06		0.004		0.0001879	1.72e-05		0.0009695	0.000943
586	6.577e-06	1.275e-05	0.038	3.225e-05	2.615e-06	0.002		1.467e-05		0.0001145		0.0001523		0.001	0.0004643		0.0001975	0.005
587	1.315e-05	0.0001148	4.042e-05	3.87e-05	1.307e-05	0.0001375		9.601e-05		6.54e-05		0.0002376		0.000689	0.0009286		0.0003591	0.001
588	1.315e-05	5.1e-05	6.737e-06	5.804e-05	2.615e-06	0.001		1.733e-05		8.175e-06		1.218e-05		0.0002505	1.72e-05		0.0002334	0.0005057
589	0.0007235	1.913e-05	3.369e-05	9.674e-05	7.845e-06	0.0001164		2.667e-06		8.175e-06		6.092e-06		3.758e-05	1.72e-05		0.001	0.000984
590	6.577e-06	6.375e-06	1.347e-05	9.674e-05	5.23e-06	0.0004337		0.0003134		0.187		0.004		0.0003007	0.0007395		0.011	0.004
591	3.289e-05	7.013e-05	9.432e-05	0.0002322	2.615e-06	6.347e-05		8e-05		4.088e-06		0.002		0.0004886	0.0002579		1.795e-05	0.002
592	6.577e-06	7.65e-05	2.695e-05	6.449e-06	2.615e-06	1.058e-05		0.001		0.171		2.437e-05		2.505e-05	0.0008426		1.795e-05	0.000164
593	0.000296	3.188e-05	0.0002493	0.0005224	1.046e-05	0.0001269		0.0001213		8.175e-06		0.0001401		3.758e-05	0.0001032		0.001	1.367e-05
594	5.262e-05	5.1e-05	6.737e-06	0.002	0.018	5.289e-05		0.0001147		0.0005109		0.013		0.012	0.0008082		1.795e-05	0.000123
595	0.065	3.188e-05	1.347e-05	0.0001032	1.83e-05	0.09		0.0003587		1.226e-05		5.483e-05		1.253e-05	5.159e-05		0.000395	0.036
596	0.001	7.65e-05	0.002	9.674e-05	2.615e-06	0.03		0.000784		2.044e-05		2.437e-05		3.758e-05	1.72e-05		0.003	1.367e-05
597	0.0001973	1.913e-05	0.012	0.0003741	2.615e-06	5.289e-05		8e-06		0.007		0.005		0.0001127	0.0003439		8.977e-05	0.006
598	1.315e-05	0.000357	6.737e-06	6.449e-06	2.615e-06	0.003		6.134e-05		4.088e-06		6.092e-06		1.253e-05	0.002		0.0001795	0.001
599	0.001	0.008	0.003	7.094e-05	1.307e-05	0.004		1.333e-06		8.175e-06		3.655e-05		1.253e-05	0.008		0.005	1.367e-05
600	3.289e-05	2.55e-05	6.737e-06	5.16e-05	0.0007165	4.231e-05		0.0001293		0.017		0.0006579		1.253e-05	3.439e-05		0.002	0.002
601	0.359	0.024	4.716e-05	0.0003289	5.23e-06	1.058e-05		0.008		4.088e-06		0.086		0.003	0.002		0.0001257	0.001
602	0.0002763	6.375e-06	1.347e-05	1.29e-05	5.23e-06	0.0008303		1.333e-06		4.088e-05		0.0004569		8.769e-05	0.0006707		0.0005386	0.007
603	1.973e-05	0.002	6.737e-06	3.225e-05	2.615e-06	0.005		4e-06		4.088e-06		0.001		6.264e-05	0.0001892		0.0009875	4.1e-05
604	0.000513	6.375e-06	1.347e-05	5.16e-05	5.23e-05	0.0002962		0.00026		0.0001226		0.005		2.505e-05	0.126		0.0002514	9.567e-05
605	6.577e-06	1.913e-05	6.737e-06	2.58e-05	2.092e-05	3.702e-05		4e-06		0.0009074		0.0004508		0.0002004	0.005		1.795e-05	0.038
606	0.002	0.0001084	0.0001684	4.515e-05	7.845e-06	0.003		0.009		4.088e-06		6.092e-06		1.253e-05	3.439e-05		0.002	1.367e-05
607	1.315e-05	5.1e-05	2.695e-05	0.005	7.845e-06	1.058e-05		0.017		8.175e-06		0.001		0.001	0.0002923		0.002	0.004
608	3.289e-05	6.375e-06	2.021e-05	0.001	1.569e-05	8.991e-05		1.6e-05		4.088e-06		0.0006823		2.505e-05	0.0002236		7.182e-05	0.002
609	6.577e-06	2.55e-05	9.432e-05	4.515e-05	2.615e-06	0.0001058		0.0001973		1.226e-05		6.092e-06		3.758e-05	1.72e-05		0.0008798	0.0006833
610	0.002	6.375e-06	2.021e-05	0.003	5.23e-06	3.173e-05		0.0002347		4.088e-06		1.828e-05		6.264e-05	1.72e-05		3.591e-05	1.367e-05
611	8.551e-05	1.275e-05	0.0002897	6.449e-06	4.445e-05	5.289e-06		2.667e-06		6.54e-05		0.004		1.253e-05	0.0002579		0.001	1.367e-05
612	0.0001579	3.825e-05	3.369e-05	0.009	1.046e-05	0.0002539		0.0002733		0.022		0.005		1.253e-05	0.01		0.0001616	0.063
613	0.0002434	1.275e-05	6.737e-06	6.449e-06	5.23e-06	0.001		0.0001787		8.175e-06		1.218e-05		6.264e-05	0.0007566		0.038	0.996
614	0.005	1.913e-05	0.0001886	6.449e-06	2.615e-06	0.003		0.0001907		1.226e-05		0.002		0.000238	0.0004299		0.077	0.059
615	0.005	0.042	6.737e-06	1.29e-05	7.845e-06	5.289e-06		0.0001147		4.088e-06		6.092e-06		5.011e-05	6.879e-05		0.0001795	1.367e-05
616	6.577e-06	1.913e-05	0.000539	6.449e-06	2.615e-06	0.002		0.015		1.226e-05		0.0002863		3.758e-05	0.001		5.386e-05	0.005
617	0.048	1.275e-05	1.347e-05	2.58e-05	2.615e-06	5.289e-06		2.667e-06		4.088e-05		0.0001401		0.002	5.159e-05		1.795e-05	0.0008883
618	2.631e-05	6.375e-06	2.695e-05	0.0004902	7.845e-06	0.045		0.0001107		3.679e-05		0.0005361		1.253e-05	1.72e-05		0.001	6.833e-05
619	6.577e-06	1.913e-05	1.347e-05	9.674e-05	2.615e-06	2.116e-05		2.4e-05		0.0001104		6.092e-06		0.0001378	6.879e-05		0.000395	0.002
620	0.0005328	0.098	6.737e-06	0.0001419	5.23e-06	0.014		1.333e-06		0.628		0.003		0.0001879	0.0004299		0.003	0.005
621	0.004	6.375e-06	0.0001347	0.004	5.23e-06	0.001		2.133e-05		0.006		0.0004691		1.253e-05	0.008		0.011	0.002
622	6.577e-06	4.463e-05	2.021e-05	6.449e-06	5.23e-06	1.058e-05		1.6e-05		0.0001226		4.874e-05		0.008	0.0002064		0.0003591	0.000697
623	0.002	6.375e-06	6.737e-05	6.449e-06	1.83e-05	5.289e-06		0.019		4.088e-06		6.092e-06		1.253e-05	6.879e-05		0.001	0.007
624	1.315e-05	6.375e-06	2.021e-05	6.449e-06	5.23e-06	0.0001904		8.801e-05		4.088e-06		3.046e-05		0.0004134	3.439e-05		8.977e-05	0.05
625	6.577e-06	5.1e-05	0.0001145	6.449e-06	1.83e-05	0.0008832		7.867e-05		0.0005641		0.008		0.000213	0.008		0.000413	2.733e-05
626	6.577e-06	5.738e-05	1.347e-05	0.0008836	2.615e-06	0.014		5.334e-06		0.005		0.012		3.758e-05	0.0008082		0.0007541	0.003
627	6.577e-06	1.275e-05	6.737e-06	1.29e-05	2.615e-06	5.289e-06		4.134e-05		2.861e-05		9.747e-05		7.516e-05	0.003		0.0001795	5.467e-05
628	6.577e-06	1.913e-05	4.042e-05	6.449e-06	1.569e-05	5.289e-06		0.003		0.004		0.0008955		2.505e-05	0.0004815		0.0006105	0.0001503
629	6.577e-06	5.1e-05	7.411e-05	1.29e-05	2.615e-06	0.002		4e-06		4.088e-06		9.138e-05		0.0002631	0.0002923		3.591e-05	0.038
630	6.577e-06	1.275e-05	2.021e-05	0.0002515	2.615e-06	0.005		1.333e-06		0.0001267		1.828e-05		5.011e-05	0.0001204		0.000413	0.004
631	1.315e-05	6.375e-06	4.716e-05	0.0001161	5.23e-06	8.991e-05		0.0002787		1.226e-05		0.001		2.505e-05	0.0008254		0.0005925	2.733e-05
632	9.208e-05	0.0001148	2.695e-05	0.0004902	2.615e-06	0.003		1.333e-06		4.088e-06		0.0001401		8.769e-05	0.000172		0.003	1.367e-05
633	2.631e-05	3.825e-05	6.737e-06	1.29e-05	7.845e-06	7.933e-05		4.934e-05		0.0001145		6.092e-06		2.505e-05	1.72e-05		0.0008259	1.367e-05
634	6.577e-06	1.275e-05	1.347e-05	1.29e-05	7.845e-06	0.0004601		0.000412		1.635e-05		7.92e-05		1.253e-05	0.003		0.586	4.1e-05
635	6.577e-06	1.913e-05	0.002	0.0001225	7.845e-06	0.001		1.333e-06		1.635e-05		0.0002437		6.264e-05	0.0002064		0.001	0.0003143
636	6.577e-06	1.275e-05	3.369e-05	6.449e-06	2.615e-06	0.0008409		2.667e-06		0.0002166		6.701e-05		0.0001378	0.0004127		0.001	0.001
637	6.577e-06	6.375e-06	0.0002627	4.515e-05	2.615e-06	0.0001005		0.032		4.088e-06		1.218e-05		0.004	6.879e-05		0.002	0.006
638	7.893e-05	1.275e-05	1.347e-05	1.935e-05	7.845e-06	7.404e-05		1.333e-06		4.088e-06		0.015		1.253e-05	0.0004471		0.004	0.0001777
639	1.315e-05	1.275e-05	4.042e-05	1.29e-05	0.013	0.009		0.000184		0.013		0.0005544		0.0001503	8.598e-05		0.0002873	0.000164
640	6.577e-06	6.375e-06	1.347e-05	6.449e-06	5.23e-06	1.587e-05		0.0003294		4.496e-05		0.0001279		0.002	0.0001204		0.0005027	5.467e-05
641	6.577e-06	6.375e-06	6.737e-06	6.449e-06	2.615e-06	1.587e-05		0.001		4.088e-06		0.0005117		2.505e-05	0.0001376		0.004	0.002
642	6.577e-06	1.275e-05	0.000283	1.29e-05	5.23e-06	5.289e-06		2.667e-06		2.044e-05		0.002		3.758e-05	0.0009802		3.591e-05	0.0004237
643	6.577e-06	6.375e-06	0.002	6.449e-06	2.615e-06	0.003		2.667e-06		4.088e-06		0.0007189		2.505e-05	0.016		0.0001975	0.000164
644	0.0009669	0.000153	6.737e-06	6.449e-06	5.23e-06	0.003		4.667e-05		4.088e-06		6.092e-06		1.253e-05	0.0003783		0.001	0.571
645	6.577e-06	1.275e-05	6.737e-06	1.29e-05	5.23e-06	0.0002644		0.0001747		0.0001022		3.046e-05		5.011e-05	0.001		0.031	0.796
646	6.577e-06	6.375e-06	2.695e-05	0.013	2.615e-06	1.587e-05		0.0001933		4.088e-06		0.007		3.758e-05	0.0001204		5.386e-05	9.567e-05
647	0.043	6.375e-06	0.065	6.449e-06	2.615e-06	0.0002592		0.0003787		4.088e-06		6.092e-06		0.0001503	1.72e-05		0.0003411	0.000328
648	1.315e-05		1.347e-05	6.449e-06		0.004		1.333e-05		2.861e-05		0.0006031		1.253e-05	5.159e-05		0.0008618	0.006
649	1.315e-05		0.000283	0.001		2.116e-05		3.6e-05		1.635e-05		3.655e-05		1.253e-05	0.0006019		0.0002155	0.0003007
650	6.577e-06		1.347e-05	1.935e-05		2.116e-05		6.667e-06		4.088e-06		0.0002985		0.0001002	0.0008942		1.795e-05	0.002
651	0.022		0.0001886	1.935e-05		0.015		0.00028		0.0002166		0.017		2.505e-05	0.0002236		0.012	0.005
652	6.577e-06		6.737e-06	0.028		0.0003914		9.334e-06		8.175e-06		0.007		7.516e-05	0.0001548		0.0002334	1.367e-05
653	6.577e-06		1.347e-05	9.674e-05		0.004		5.334e-06		4.088e-06		0.0001462		0.000213	0.0004299		0.002	0.007
654	1.315e-05		0.0007411	6.449e-06		7.404e-05		0.000136		0.0004864		3.655e-05		0.002	3.439e-05		0.006	1.367e-05
655	6.577e-06		2.021e-05	3.225e-05		0.005		2.667e-06		8.175e-06		6.092e-06		7.516e-05	3.439e-05		0.004	0.021
656	1.973e-05		6.737e-05	0.0005031		2.116e-05		0.0001827		4.088e-06		0.003		2.505e-05	0.000172		3.591e-05	0.112
657	6.577e-06		0.003	0.0001225		5.289e-06		5.334e-05		4.088e-06		2.437e-05		0.005	3.439e-05		0.086	0.003
658	6.577e-06		6.737e-06	1.29e-05		1.058e-05		3.334e-05		9.401e-05		0.0001401		0.0001253	0.0003611		7.182e-05	0.02
659	0.009		4.042e-05	0.0001612		1.058e-05		1.867e-05		2.453e-05		0.019		0.0001002	0.004		1.795e-05	0.04
660	6.577e-06		0.0001145	0.001		5.289e-06		0.014		0.01		0.008		1.253e-05	0.033		0.0001616	1.367e-05
661	1.315e-05		6.063e-05	0.007		0.0007563		0.000356		1.635e-05		0.0007737		0.0002631	0.0009802		0.0003591	0.054
662	0.026		0.0001011	4.515e-05		0.01		0.00048		2.044e-05		8.529e-05		1.253e-05	0.004		3.591e-05	1.367e-05
663	0.005		6.737e-06	6.449e-06		0.005		1.333e-06		1.226e-05		0.012		0.0001754	0.0004987		0.02	4.1e-05
664	1.315e-05		0.062	6.449e-06		0.0002909		1.333e-06		4.088e-06		0.011		6.264e-05	6.879e-05		0.0002334	0.004
665	1.315e-05		2.695e-05	2.58e-05		2.644e-05		0.0003774		0.0001022		0.0007554		1.253e-05	1.72e-05		0.0003052	4.1e-05
666	7.235e-05		6.737e-06	1.29e-05		1.587e-05		0.003		4.088e-06		0.005		0.0001754	0.0001548		0.0001077	0.0005193
667	0.001		0.0008354	0.0003418		0.061		0.0002693		8.175e-06		0.0007798		2.505e-05	0.0003955		0.006	1.367e-05
668	6.577e-06		0.001	0.001		1.058e-05		6.934e-05		4.088e-06		4.264e-05		0.0001629	0.015		0.001	0.0004237
669	0.0002631		0.0002964	6.449e-06		7.933e-05		1.333e-06		4.088e-06		0.001		1.253e-05	0.004		0.0001975	4.1e-05
670	1.315e-05		0.0001145	0.0001548		0.0001957		3.867e-05		2.453e-05		9.138e-05		1.253e-05	0.021		0.0009695	0.0004783
671	0.006		0.014	0.0001225		1.058e-05		6e-05		0.003		0.005		0.0001378	0.0001376		0.002	0.002
672	1.973e-05		5.39e-05	6.449e-06		8.462e-05		1.333e-06		8.175e-06		0.0001645		2.505e-05	0.05		0.013	0.001
673	0.0002499		4.716e-05	6.449e-06		0.0002697		2.133e-05		0.0001308		0.0001889		0.000902	0.001		0.002	4.1e-05
674	1.973e-05		3.369e-05	1.29e-05		7.404e-05		0.004		1.635e-05		6.092e-06		2.505e-05	1.72e-05		0.001	0.000123
675	7.893e-05		6.737e-06	6.449e-06		0.0001745		2e-05		0.000466		6.092e-06		1.253e-05	0.002		0.0004489	1.367e-05
676	8.551e-05		0.0001819	1.29e-05		5.289e-06		2.667e-06		0.01		0.002		2.505e-05	0.0006363		0.0002155	0.000533
677	0.006		0.000128	0.0002902		0.02		0.0002894		2.453e-05		0.417		2.505e-05	1.72e-05		0.004	0.017
678	6.577e-06		0.0001482	1.29e-05		0.375		1.333e-06		0.0007725		0.011		2.505e-05	0.002		0.02	1.367e-05
679	0.0004473		6.737e-06	1.29e-05		0.0002433		0.0001867		8.175e-06		6.092e-06		0.0002631	0.0002408		0.0006643	0.001
680	1.315e-05		3.369e-05	7.094e-05		0.0008409		1.333e-06		4.088e-05		0.006		2.505e-05	1.72e-05		0.003	0.001
681	0.0008551		0.0007478	5.804e-05		5.289e-05		0.0001227		4.088e-06		1.828e-05		5.011e-05	3.439e-05		0.012	0.051
682	6.577e-06		2.021e-05	2.58e-05		2.644e-05		8e-06		8.175e-06		0.0001279		1.253e-05	0.012		0.0001436	0.074
683	6.577e-06		6.737e-05	0.008		0.0004707		1.333e-06		4.088e-06		0.0002802		7.516e-05	0.0001204		1.795e-05	9.567e-05
684	6.577e-06		8.758e-05	5.16e-05		0.0001216		6.534e-05		0.016		1.828e-05		0.0006389	1.72e-05		0.004	8.2e-05
685			4.716e-05	0.0004192		0.0001322		0.0001187		2.044e-05		0.0002376		1.253e-05	0.0003095		0.0002873	0.035
686			1.347e-05	2.58e-05		1.058e-05		3.2e-05		3.27e-05		0.007		0.0004009	1.72e-05		0.001	1.367e-05
687			0.0002425	1.29e-05		2.644e-05		0.002		3.27e-05		0.004		0.0001629	0.0007738		0.0005925	0.001
688			6.737e-06	6.449e-05		5.289e-06		1.333e-06		8.175e-06		0.009		0.0005637	0.003		3.591e-05	9.567e-05
689			0.286	0.039		0.0008198		0.000604		2.044e-05		0.0009443		0.0001002	0.0002751		0.0004848	0.000205
690			2.695e-05	0.0001354		5.289e-06		0.02		4.088e-06		6.092e-06		1.253e-05	3.439e-05		0.0001077	8.2e-05
691			7.411e-05	0.068		2.116e-05		1.2e-05		8.175e-06		6.092e-06		3.758e-05	1.72e-05		1.795e-05	0.004
692			5.39e-05	1.29e-05		0.002		1.867e-05		4.088e-06		0.0006031		1.253e-05	5.159e-05		0.0002334	4.1e-05
693			4.716e-05	6.449e-06		5.289e-06		1.333e-06		0.028		0.002		1.253e-05	0.001		0.0006105	1.367e-05
694			2.021e-05	6.449e-06		8.991e-05		0.003		0.0003474		0.00053		0.0002881	5.159e-05		0.018	5.467e-05
695			0.001	6.449e-06		7.404e-05		1.333e-06		4.088e-06		4.264e-05		5.011e-05	0.0001376		0.001	1.367e-05
696			3.369e-05	6.449e-06		0.003		6.667e-06		1.226e-05		0.0001706		1.253e-05	0.0006879		0.0003052	4.1e-05
697			6.737e-06	0.000129		5.818e-05		0.0004214		8.175e-06		0.002		2.505e-05	0.0009114		0.0001436	0.083
698			2.021e-05	0.0001419		0.01		1.867e-05		8.175e-06		0.0006518		3.758e-05	0.000172		1.795e-05	0.000328
699			0.0002425	1.29e-05		8.462e-05		0.004		8.175e-06		6.092e-06		1.253e-05	0.003		0.002	0.009
700			4.042e-05	9.029e-05		6.347e-05		0.002		8.175e-06		0.003		1.253e-05	0.002		0.001	2.733e-05
701			0.027	4.515e-05		5.818e-05		0.0001733		2.453e-05		0.016		1.253e-05	0.0003095		0.0003232	0.0001503
702			4.716e-05	0.000258		0.017		4e-06		2.861e-05		1.218e-05		6.264e-05	8.598e-05		0.082	6.833e-05
703			6.737e-06	0.0003805		0.000788		4e-05		4.088e-06		6.092e-06		5.011e-05	0.002		3.591e-05	0.001
704			6.737e-06	8.384e-05		0.002		0.004		4.088e-06		0.301		0.0001002	1.72e-05		0.001	0.0004783
705			0.0008354	4.515e-05		1.587e-05		0.134		8.175e-06		0.021		1.253e-05	0.001		0.003	1.367e-05
706			0.000667	1.29e-05		0.0002909		6.667e-06		1.635e-05		4.264e-05		1.253e-05	0.0001376		0.002	1.367e-05
707			0.0005255	7.739e-05		0.102		9.201e-05		4.088e-06		0.004		3.758e-05	0.006		0.0006464	0.03
708			6.737e-06	0.005		3.173e-05		1.333e-06		2.453e-05		0.003		0.0002505	0.0007738		0.004	0.007
709			2.021e-05	0.002		5.289e-06		0.049		0.0002126		3.655e-05		5.011e-05	0.0003611		0.002	0.001
710			3.369e-05	0.0002064		0.0003596		1.333e-06		4.496e-05		0.005		1.253e-05	0.0009286		0.001	0.031
711			2.695e-05	0.0001935		0.0002063		2.8e-05		1.226e-05		0.0001401		8.769e-05	0.0001032		0.0005207	0.0001503
712			4.042e-05	6.449e-06		0.0007299		0.00028		6.131e-05		1.828e-05		0.0001253	0.046		0.0005207	0.0006833
713			6.737e-05	0.005		3.173e-05		5.334e-06		4.088e-06		0.101		1.253e-05	3.439e-05		0.0001616	1.367e-05
714			0.0004312	1.29e-05		0.005		8e-06		2.044e-05		0.0001584		7.516e-05	1.72e-05		0.0007541	1.367e-05
715			6.737e-05	6.449e-06		0.000476		0.002		8.175e-06		6.701e-05		1.253e-05	0.0004815		0.017	0.0003143
716			6.737e-06	0.0002902		0.004		0.001		4.088e-06		9.747e-05		1.253e-05	6.879e-05		0.016	1.367e-05
717			0.0007546	6.449e-06		3.702e-05		1.333e-06		4.088e-06		6.092e-06		3.758e-05	0.015		0.001	0.0007653
718			2.021e-05	1.29e-05		0.0002486		0.0003907		0.0009442		1.828e-05		6.264e-05	0.007		0.002	5.467e-05
719			1.347e-05	6.449e-05		5.289e-06		3.734e-05		2.044e-05		0.0004203		2.505e-05	0.0006535		0.0006643	1.367e-05
720			7.411e-05	6.449e-06		0.0001269		3.867e-05		0.0003434		1.218e-05		0.0001253	0.003		0.0002693	0.0005877
721			2.695e-05	6.449e-06		1.587e-05		6.667e-06		0.0003883		6.092e-06		1.253e-05	6.879e-05		0.000808	1.367e-05
722			1.347e-05	0.628		2.644e-05		2.667e-06		4.088e-05		0.053		5.011e-05	1.72e-05		5.386e-05	1.367e-05
723			1.347e-05	3.225e-05		2.116e-05		0.0001013		4.088e-06		0.011		0.0001002	0.001		0.0001077	1.367e-05
724			2.021e-05	5.804e-05		0.0002486		1.333e-06		4.088e-06		0.0007189		0.0005011	0.001		0.0006823	5.467e-05
725			0.005	4.515e-05		0.002		0.002		4.088e-06		0.015		2.505e-05	0.007		3.591e-05	8.2e-05
726			2.695e-05	1.935e-05		0.031		4e-06		1.635e-05		2.437e-05		5.011e-05	0.006		0.002	0.001
727			6.063e-05	0.002		0.352		2.667e-06		4.088e-06		5.134		0.0001503	0.004		0.002	2.733e-05
728			2.021e-05	0.000387		0.01		0.002		0.164		6.092e-06		1.253e-05	0.006		0.011	0.043
729			0.0003032	1.29e-05		4.76e-05		2.667e-06		2.453e-05		6.092e-06		7.516e-05	1.72e-05		0.002	1.367e-05
730			1.347e-05	0.000187		0.000201		5.2e-05		1.226e-05		0.0005178		0.004	8.598e-05		0.008	1.367e-05
731			6.737e-06	7.739e-05		0.0008409		0.107		3.679e-05		9.138e-05		0.0001002	0.002		0.004	1.367e-05
732			4.042e-05	0.0002257		5.289e-06		0.012		0.009		1.828e-05		2.505e-05	0.0009802		0.0001077	4.1e-05
733			2.695e-05	6.449e-06		3.173e-05		2.667e-06		1.635e-05		0.0001828		1.253e-05	0.000172		0.000395	4.1e-05
734			6.737e-06	2.58e-05		2.116e-05		5.334e-06		2.861e-05		0.003		2.505e-05	1.72e-05		0.001	1.367e-05
735			1.347e-05	0.0004386		0.0001904		0.0003627		1.226e-05		0.000268			0.0003783		0.076	1.367e-05
736			1.347e-05	6.449e-06		0.006		0.0002387		1.226e-05		1.218e-05			0.0001548		0.0005566	2.733e-05
737			1.347e-05	6.449e-05		0.001		2.667e-06		4.088e-06		0.0001523			1.72e-05		1.795e-05	1.367e-05
738			1.347e-05	6.449e-06		0.002		0.000784		4.088e-06		6.092e-06			3.439e-05		0.0008259	1.367e-05
739			0.0007882	0.0002386		0.0001428		1.2e-05		4.088e-06		6.092e-06			0.001		0.0002155	2.733e-05
740			5.39e-05	7.094e-05		0.001		0.0001813		4.088e-06		0.0001036			8.598e-05		0.002	1.367e-05
741			1.347e-05	6.449e-06		5.289e-06		0.0001093		8.175e-06		0.0001462			0.0006019		0.086	4.1e-05
742			6.737e-06	6.449e-06		0.0001322		0.0006774		0.0001431		0.0001097			1.72e-05		0.0001436	2.733e-05
743			6.737e-06	0.0001612		3.173e-05		0.0006907		0.005		0.0005544			0.0003267		0.004	0.000328
744			6.737e-06	1.29e-05		5.289e-06		1.867e-05		8.175e-06		0.001			0.006		0.009	1.367e-05
745			4.042e-05	6.449e-06		0.003		0.0001547		1.635e-05		0.0002254			0.003		0.002	2.733e-05
746			0.038	0.003		5.289e-06		0.000132		1.635e-05		0.000597			0.001		0.0006823	1.367e-05
747			0.0001886	9.029e-05		0.0003914		1.333e-06		6.54e-05		0.000859			0.004		0.000377	1.367e-05
748			1.347e-05	0.0003031		5.289e-06		0.000172		1.635e-05		6.092e-06			3.439e-05		0.0007361	1.367e-05
749			2.021e-05	0.0001225		2.644e-05		2.667e-06		3.27e-05		0.0007067			1.72e-05		5.386e-05	1.367e-05
750			6.737e-06	0.0005546		9.52e-05		0.00012		1.635e-05		1.828e-05			0.0006707		0.003	2.733e-05
751			0.002	6.449e-06		4.76e-05		0.0002013		2.861e-05		0.000396			1.72e-05		0.000413	1.367e-05
752			6.737e-06	6.449e-06		5.289e-05		0.001		0.0003147		0.0001462			0.016		0.003	5.467e-05
753			0.0008826	0.0001225		5.289e-06		5.334e-06		4.088e-06		0.002			1.72e-05		0.089
754			1.347e-05	0.007		0.0001111		1.333e-06		2.861e-05		0.001			0.002		0.0008977
755			3.369e-05	6.449e-06		0.025		1.333e-06		0.072		0.002			0.0001548		0.002
756			0.001	0.0006062		0.0001005		5.2e-05		0.0001063		0.0003716			8.598e-05		5.386e-05
757			4.716e-05	2.58e-05		0.132		2.667e-06		3.679e-05		0.0006031			0.009		0.012
758			0.006	0.004		5.818e-05		0.002		3.679e-05		4.264e-05			0.0004643		0.0004848
759			5.39e-05	0.0003418		0.0004971		2.934e-05		5.723e-05		0.0006823			1.72e-05		0.0004848
760			0.003	1.935e-05		5.289e-06		1.067e-05		1.226e-05		0.0003351			1.72e-05		0.000413
761			9.432e-05	0.0001354		0.0009097		5.334e-06		1.635e-05		4.874e-05			8.598e-05		1.795e-05
762			6.737e-06	6.449e-06		7.404e-05		0.000532		8.175e-06		6.092e-06			1.72e-05		0.007
763			2.021e-05	0.0002967		0.002		5.334e-06		1.635e-05		0.0001889			5.159e-05		0.005
764			0.0006602	0.0002838		5.289e-06		2.667e-06		4.088e-06		2.437e-05			3.439e-05		0.0003591
765			1.347e-05	2.58e-05		5.289e-06		1.333e-06		0.0003393		0.0004691			0.0004127		0.005
766			1.347e-05	6.449e-06		0.002		1.333e-06		2.453e-05		1.828e-05			3.439e-05		0.000808
767			2.695e-05	3.225e-05		0.032		0.0001493		4.088e-06		0.0008346			1.72e-05		0.006
768			1.347e-05	0.0001096		1.058e-05		0.0002854		8.175e-05		0.0001279			0.0002579		1.795e-05
769			6.737e-06	0.001		0.002		1.333e-05		8.175e-06		1.218e-05			0.0008426		0.0005207
770			0.0002695	6.449e-06		0.0004548		8e-06		8.175e-06		6.092e-05			0.0009974		0.007
771			4.042e-05	6.449e-06		0.005		0.002		4.088e-06		0.0004508			0.0007223		1.795e-05
772			2.695e-05	2.58e-05		0.0001534		0.0005574		1.635e-05		0.017			0.0001204		0.002
773			0.614	0.0002386		1.587e-05		1.333e-06		4.088e-06		3.655e-05			0.031		7.182e-05
774			6.737e-06	0.000187		2.116e-05		0.0006427		0.002		6.092e-06			0.006		0.281
775			6.737e-06	6.449e-06		1.058e-05		0.0007334		0.002		0.0003533			3.439e-05		0.00079
776			2.021e-05	0.008		5.289e-06		5.334e-06		3.27e-05		0.01			0.0008598		1.795e-05
777			0.032	0.0005546		5.289e-06		1.333e-06		4.088e-06		9.747e-05			1.72e-05		0.0002693
778			0.025	1.935e-05		5.289e-06		0.0001053		3.679e-05		3.655e-05			1.72e-05		1.795e-05
779			6.737e-06	6.449e-06		1.058e-05		2.667e-06		8.175e-06		0.434			0.139		1.795e-05
780			0.011	0.0008771		0.007		1.333e-06		5.723e-05		6.092e-06			0.0001032		7.182e-05
781			6.737e-05	6.449e-06		0.002		0.009		1.635e-05		0.001			0.0004815		1.795e-05
782			0.0001011	0.0001677		0.003		0.001		0.003		7.31e-05			0.000172		0.0008618
783			1.347e-05	0.0002193		3.173e-05		1.333e-06		0.0002657		0.002			3.439e-05		5.386e-05
784			6.063e-05	6.449e-06		0.001		4e-06		8.175e-06		0.002			0.009		0.003
785			0.0001819	3.87e-05		1.058e-05		0.106		0.016		0.001			1.72e-05		1.795e-05
786			0.0009836	2.58e-05		0.000201		0.0007974		8.175e-05		5.483e-05			5.159e-05		0.0002334
787			1.347e-05	2.58e-05		0.013		0.002		0.0001185		6.092e-06			3.439e-05		0.0001436
788			6.737e-06	1.29e-05		5.289e-06		0.0001133		0.0001635		1.218e-05			6.879e-05		0.0006284
789			2.021e-05	6.449e-06		1.058e-05		2.4e-05		8.175e-06		0.0004447			0.0006535		0.007
790			1.347e-05	6.449e-06		5.289e-06		5.6e-05		4.088e-06		0.002			0.01		0.003
791			0.003	5.16e-05		0.015		1.333e-06		4.088e-06		0.0001889			1.72e-05		0.003
792			2.695e-05	9.029e-05		4.76e-05		2.133e-05		0.142		0.0001157			0.0006191		0.003
793			6.737e-06	0.002		1.058e-05		1.333e-06		8.175e-06		2.437e-05			0.338		3.591e-05
794			0.0001819	6.449e-05		0.002		2.667e-06		3.27e-05		1.218e-05			0.0003267		0.002
795			3.369e-05	9.029e-05		0.0003068		1.333e-06		0.001		0.001			0.001		0.001
796			1.347e-05	0.0005095		2.116e-05		2.667e-06		3.27e-05		0.002			8.598e-05		0.0001257
797			0.002	6.449e-06		1.587e-05		0.0001493		3.27e-05		0.001			0.0003095		1.795e-05
798			0.0002425	0.002		1.058e-05		1.333e-06		4.496e-05		0.002			3.439e-05		0.002
799			0.0003705	6.449e-06		5.818e-05		2.667e-06		1.635e-05		0.03			0.003		1.795e-05
800			2.021e-05	0.036		0.0006294		1.333e-06		0.005		0.000926			3.439e-05		0.0001436
801			8.085e-05	0.001		0.122		5.334e-06		2.044e-05		3.655e-05			3.439e-05		0.0002873
802			1.347e-05	1.935e-05		0.0001111		1.333e-06		0.0004782		6.092e-06			0.0003611		0.0004309
803			0.005	6.449e-06		1.058e-05		6.667e-06		4.088e-06		0.03			1.72e-05		0.003
804			6.737e-06	1.935e-05		2.116e-05		5.334e-06		1.635e-05		6.092e-06			1.72e-05		0.0002693
805			6.737e-06	0.0003354		0.007		1.333e-06		4.088e-06		0.0004995			0.003		0.004
806			2.695e-05	0.0004837		0.008		1.733e-05		8.175e-06		0.000201			0.005		7.182e-05
807			8.085e-05	1.29e-05		0.0003279		7.334e-05		0.0001022		6.092e-06			0.0001032		0.000395
808			4.042e-05	0.0004579		6.347e-05		5.334e-06		4.088e-06		6.092e-06			0.004		0.001
809			1.347e-05	4.515e-05		5.289e-06		5.334e-06		4.088e-06		0.002			1.72e-05		0.0006643
810			3.369e-05	1.935e-05		5.289e-06		1.333e-06		0.007		0.24			0.0002236		0.001
811			6.737e-06	0.000516		1.587e-05		0.0001173		4.088e-06		0.0002985			1.72e-05		0.0005027
812			1.347e-05	0.0001483		0.07		1.333e-06		8.175e-06		0.0005361			0.0002408		0.0003232
813			0.0002425	6.449e-06		0.002		8e-06		0.003		0.001			0.414		0.0001077
814			3.369e-05	0.0008255		2.116e-05		4e-06		1.635e-05		0.084			0.0003611		0.0001975
815			9.432e-05	0.002		6.875e-05		1.333e-06		4.088e-06		0.006			1.72e-05		0.003
816			0.0002695	0.005		1.058e-05		2.667e-06		0.0007235		0.0001462			0.011		0.0006464
817			0.002	6.449e-06		0.001		6.667e-05		0.0003188		0.02			0.002		0.0002873
818			0.0001078	2.58e-05		0.029		2.667e-06		0.002		0.0003716			0.008		0.0003052
819			1.347e-05	0.0001032		3.702e-05		0.001		0.0001145		0.001			0.001		1.795e-05
820			4.042e-05	2.58e-05		1.058e-05		6.667e-05		0.0008584		0.017			3.439e-05		3.591e-05
821			2.021e-05	4.515e-05		0.003		1.333e-06		3.679e-05		0.001			0.078		0.009
822			0.31	0.0006514		0.0006452		0.0002987		0.004		0.0008041			0.0003267		0.068
823			4.042e-05	0.001		1.587e-05		4e-06		4.088e-06		0.0001279			0.0003611		3.591e-05
824			1.347e-05	6.449e-06		0.01		0.0001147		4.088e-06		6.092e-06			0.0009114		0.002
825			6.737e-06	6.449e-06		5.289e-06		1.333e-06		1.226e-05		6.092e-06			0.0006019		5.386e-05
826			1.347e-05	0.0003999		0.001		2.667e-06		8.175e-06		6.092e-06			0.000172		0.005
827			4.042e-05	0.0003354		5.289e-06		2.4e-05		2.044e-05		4.874e-05			0.0007566		0.0002514
828			2.695e-05	6.449e-06		0.01		0.0002293		0.0001063		4.874e-05			3.439e-05		5.386e-05
829			0.007	1.29e-05		7.933e-05		6.667e-06		0.002		1.218e-05			0.002		1.795e-05
830			0.002	6.449e-05		0.003		5.334e-06		2.453e-05		6.092e-06			0.0001204		0.01
831			6.737e-06	0.0001225		9.52e-05				7.766e-05		4.264e-05			6.879e-05		0.002
832			6.737e-06	3.87e-05		1.058e-05				0.0001022		6.092e-06			6.879e-05		0.004
833			0.0001078	2.58e-05		5.289e-05				4.088e-06		1.828e-05			0.0009458		0.0002334
834			2.021e-05	0.0002193		5.289e-06				1.635e-05		0.007			5.159e-05		0.001
835			3.369e-05	0.009		5.289e-06				0.0003597		0.6			1.72e-05		0.001
836			2.021e-05	6.449e-05		1.587e-05				0.027		1.218e-05			3.439e-05		0.0001077
837			6.737e-06	0.002		5.289e-06				8.175e-06		3.046e-05			0.0002408		0.0005566
838			3.369e-05	6.449e-06		1.058e-05				0.0001594		6.092e-06			0.0005503		0.118
839			6.737e-06	3.87e-05		0.0001322				0.0001594		6.092e-06			8.598e-05		0.013
840			2.695e-05	6.449e-06		6.347e-05				2.044e-05		0.003			0.0001548		0.0002873
841			2.695e-05	6.449e-06		1.587e-05				8.175e-06		6.092e-06			0.0001204		0.000808
842			6.737e-06	6.449e-06		0.012				6.131e-05		0.024			0.001		0.0003411
843			6.737e-06	6.449e-06		0.0001481				4.088e-06		1.218e-05			0.023		0.00079
844			0.002	4.515e-05		5.289e-06				4.088e-06		0.0001157			0.0007395		1.795e-05
845			1.347e-05	2.58e-05		0.012				6.54e-05		0.0004325			0.0002408		5.386e-05
846			1.347e-05	0.0002128		0.0001375				1.226e-05		4.874e-05			1.72e-05		0.0003052
847			6.737e-06	0.0001999		0.001				8.175e-06		1.828e-05			0.0003783		0.0004848
848			2.021e-05	9.674e-05		5.289e-06				0.001		0.0001036			0.002		0.0001436
849			6.737e-05	1.29e-05		7.933e-05				4.088e-06		6.092e-06			0.006		1.795e-05
850			6.737e-06	6.449e-06		5.289e-06				5.314e-05		7.31e-05			1.72e-05		0.002
851			3.369e-05	0.0003096		1.587e-05				2.861e-05		6.092e-06			0.0001376		3.591e-05
852			6.737e-06	3.225e-05		0.0001428				0.001		0.036			0.002		0.0005027
853			0.001	6.449e-06		0.002				4.088e-06		1.828e-05			5.159e-05		0.014
854			0.000155	1.935e-05		1.058e-05				4.088e-06		0.003			0.0001548		1.795e-05
855			0.014	0.0002128		2.116e-05				1.226e-05		4.874e-05			1.72e-05		0.0003232
856			2.021e-05	6.449e-06		0.011				1.226e-05		6.092e-06			1.72e-05		0.008
857			0.038	2.58e-05		0.298				0.002		0.003			3.439e-05		1.795e-05
858			0.0001347	6.449e-06		0.0008779				0.0005109		1.828e-05			3.439e-05		0.002
859			8.758e-05	6.449e-06		3.173e-05				8.175e-06		0.003			0.013		0.00079
860			0.035	2.58e-05		5.289e-06				0.013		0.003			8.598e-05		0.0001616
861			0.003	0.000258		2.644e-05				8.175e-06		6.092e-06			1.72e-05		1.795e-05
862			3.369e-05	2.58e-05		4.76e-05				2.044e-05		3.046e-05			3.439e-05		0.0009875
863			5.39e-05	1.29e-05		1.058e-05				4.088e-06		3.046e-05			0.002		0.0001436
864			1.347e-05	6.449e-06		5.289e-06				4.088e-06		0.003			0.0003267		0.004
865			2.695e-05	0.003		0.001				9.81e-05		1.218e-05			8.598e-05		0.005
866			1.347e-05	6.449e-06		5.289e-06				1.635e-05		5.483e-05			0.0001892		0.001
867			0.0001347	0.0008255		0.007				1.226e-05		1.218e-05			0.0005331		0.006
868			0.011	0.002		0.001				8.175e-06		1.218e-05			0.0002064		0.0001077
869			2.021e-05	6.449e-06		0.007				4.088e-06		6.092e-06			0.084		7.182e-05
870			2.021e-05	0.0001096		1.058e-05				5.314e-05		0.0009321			0.0002236		7.182e-05
871			0.005	2.58e-05		1.058e-05				1.226e-05		0.005			1.72e-05		0.001
872			0.0001213	6.449e-06		0.0005659				8.175e-06		0.003			6.879e-05		0.001
873			0.0003571	5.16e-05		0.0001534				0.0008216		0.0003594			0.0009802		0.00079
874			0.0009904	3.225e-05		0.0002539				4.088e-05		3.046e-05			0.0005847		0.002
875			6.737e-06	6.449e-06		0.021				2.453e-05		0.0001157			0.002		0.002
876			0.0001954	6.449e-06		0.002				0.007		0.011			0.0001892		0.002
877			6.737e-06	0.0001096		0.007				3.27e-05		0.0001949			1.72e-05		0.003
878			0.0004042	1.935e-05		1.587e-05				8.175e-06		0.011			0.002		0.012
879			4.042e-05	1.29e-05		5.289e-06				0.002		6.092e-05			0.0001204		0.003
880			1.347e-05	0.003		1.587e-05				4.088e-06		6.092e-06			0.0003095		0.04
881			0.0001213	0.006		0.003				1.226e-05		2.437e-05			1.72e-05		1.795e-05
882			6.737e-06	7.094e-05		3.702e-05				0.0002739		0.0002315			8.598e-05		0.003
883			1.347e-05	6.449e-06		5.289e-06				4.496e-05		0.0004813			0.002		0.017
884			6.737e-06	6.449e-06		2.116e-05				1.226e-05		0.0004874			0.0002579		0.008
885			2.695e-05	0.0007933		0.0002486				0.008		0.000201			0.0001376		0.001
886			6.737e-06	1.935e-05		0.009				0.0004864		5.483e-05			0.000172		0.004
887			6.737e-06	3.225e-05		0.0006505				0.001		6.092e-06			1.72e-05		0.024
888			7.411e-05	0.0002451		1.587e-05				1.226e-05		3.655e-05			1.72e-05		0.0001257
889			6.737e-06	2.58e-05		1.058e-05				0.003		1.218e-05			0.0001204		0.001
890			6.737e-06	0.01		0.0001798				3.679e-05		6.092e-06			0.0003095		3.591e-05
891			1.347e-05	6.449e-06		0.0001957				4.088e-06		0.0007432			0.002		7.182e-05
892			6.737e-06	1.29e-05		0.0004337				1.635e-05		0.023			5.159e-05		3.591e-05
893			0.138	0.0001354		0.0001164				1.226e-05		6.092e-06			0.004		0.007
894			0.0004783	1.29e-05		5.818e-05				0.0005109		1.828e-05			1.72e-05		0.001
895			6.737e-06	6.449e-06		2.116e-05				0.0001839		3.046e-05			0.0003783		0.003
896			0.001	0.0002838		0.0001058				0.0001226		1.828e-05			0.031		0.0008439
897			4.716e-05	1.29e-05		0.0004125				4.088e-06		1.828e-05			0.0001204		8.977e-05
898			6.737e-06	0.0001548		1.058e-05				4.088e-06		1.218e-05			0.0001204		0.001
899			4.716e-05	0.0009674		0.0001957				0.0002085		1.218e-05			3.439e-05		3.591e-05
900			0.003	1.29e-05		0.0001534				2.453e-05		3.046e-05			0.007		7.182e-05
901			4.042e-05	0.0005417		2.644e-05				4.088e-06		0.002			0.0003095		0.06
902			0.009	1.935e-05		6.875e-05				4.088e-06		5.483e-05			1.72e-05		0.0002514
903			6.737e-06	1.935e-05		0.002				1.226e-05		0.0004447			3.439e-05		0.002
904			6.737e-06	0.014		1.058e-05				0.086		6.092e-06			0.0004643		0.02
905			5.39e-05	0.007		9.52e-05				0.0003311		1.218e-05			1.72e-05		0.022
906			0.029	1.935e-05		4.231e-05				0.000139		0.0001828			0.0001548		0.004
907			6.737e-05	1.935e-05		3.173e-05				3.27e-05		7.92e-05			1.72e-05		0.0005386
908			5.39e-05	1.935e-05		3.702e-05				0.0001145		0.003			0.0001892		0.004
909			3.369e-05	5.804e-05		0.003				0.0002289		0.0007432			1.72e-05		0.0004848
910			1.347e-05	0.073		2.644e-05				4.088e-06		0.005			1.72e-05		8.977e-05
911			0.0002223	4.515e-05		0.01				0.014		4.874e-05			0.0004299		0.074
912			1.347e-05	1.29e-05		0.023				2.044e-05		6.092e-06			0.002		0.004
913			2.021e-05	0.002		5.289e-06				0.0001921		1.828e-05			1.72e-05		1.795e-05
914			6.737e-06	6.449e-05		0.012				8.175e-06		0.0006762			0.106		0.018
915			0.0001415	9.029e-05		6.347e-05				2.861e-05		0.004			1.72e-05		0.0002514
916			6.737e-05	0.0004902		0.0002221				8.175e-06		6.092e-06			1.72e-05		1.795e-05
917			2.695e-05	6.449e-06		1.587e-05				8.175e-06		0.005			3.439e-05		0.0007361
918			0.125	3.225e-05		5.289e-06				0.003		0.005			0.008		0.002
919			0.0002156	6.449e-06		5.289e-06				4.088e-06		5.483e-05			0.0003783		0.0003052
920			3.369e-05	8.384e-05		1.587e-05				2.453e-05		6.092e-06			0.000172		0.114
921			0.0001145	7.739e-05		5.289e-06				4.088e-06		0.0004691			0.003		0.001
922			0.0009163	1.29e-05		0.027				8.584e-05		0.0008041			0.609		1.795e-05
923			9.432e-05	2.58e-05		5.289e-06				0.031		0.002			0.0001032		0.0001257
924			0.0001078	1.29e-05		5.289e-06				0.0003842		0.002			5.159e-05		0.0001436
925			0.005	9.674e-05		5.289e-06				4.088e-06		0.0003777			3.439e-05		5.386e-05
926			0.0002425	1.935e-05		1.058e-05				6.949e-05		0.004			3.439e-05		0.048
927			6.737e-06	0.019		7.933e-05				2.044e-05		0.0002985			0.0001204		0.003
928			6.063e-05	0.0002709		2.116e-05				8.175e-06		0.567			0.002		0.002
929			0.001	6.449e-06		1.058e-05				2.453e-05		0.0003351			1.72e-05		3.591e-05
930			0.002	6.449e-06		5.289e-06				0.002		0.0001645			0.0003783		1.795e-05
931			0.0001078	3.87e-05		5.289e-06				1.635e-05		6.092e-06			3.439e-05		0.0001257
932			0.004	3.87e-05		5.289e-06				8.175e-06		6.092e-06			0.0001548		0.0002693
933			0.008	1.29e-05		1.058e-05				1.226e-05		0.0001097			0.002		0.002
934			0.000283	3.225e-05		1.058e-05				2.044e-05		6.701e-05			0.004		0.0004848
935			0.003	7.739e-05		0.002				4.088e-06		6.701e-05			1.72e-05		0.002
936			0.01	6.449e-06		1.058e-05				8.175e-06		6.092e-06			1.72e-05		0.0001436
937			9.432e-05	5.16e-05		0.0001005				8.175e-06		6.092e-06			0.044		0.0002334
938			6.737e-06	0.0002257		5.289e-06				4.088e-06		1.218e-05			1.72e-05		7.182e-05
939			2.021e-05	0.0005933		5.289e-06				0.006		0.0005666			3.439e-05		0.002
940			0.022	1.935e-05		3.173e-05				8.175e-06		0.014			0.003		0.0002514
941			0.011	6.449e-06		5.289e-06				0.004		6.092e-06			0.001		0.000413
942			4.716e-05	0.007		0.000201				2.453e-05		6.092e-06			0.002		8.977e-05
943			0.0001213	6.449e-06		0.0008145				0.013		6.092e-06			0.007		0.002
944			6.737e-06	6.449e-06		5.289e-06				8.175e-06		0.0004691			0.001		0.002
945			0.001	6.449e-06		6.875e-05				4.088e-06		6.092e-06			1.72e-05		1.795e-05
946			0.044	6.449e-06		1.058e-05				4.088e-06		0.0001645			1.72e-05		1.795e-05
947			2.021e-05	1.29e-05		5.289e-06				1.226e-05		0.001			8.598e-05		0.012
948			5.39e-05	0.01		4.231e-05				4.088e-06		1.218e-05			0.016		0.0001436
949			2.695e-05	3.225e-05		0.0008832				0.009		0.003			0.0003611		0.0005745
950			0.0001482	6.449e-06		2.644e-05				6.131e-05		0.002			0.0003267		0.006
951			6.737e-06	0.002		0.0006082				1.635e-05		0.000134			0.028		0.001
952			9.432e-05	0.003		1.587e-05				2.861e-05		0.0009504			0.0004127		0.009
953			0.002	6.449e-06		0.006				4.088e-06		0.001			0.257		0.032
954			6.737e-06	6.449e-06		3.173e-05				4.088e-06		1.218e-05			0.0002923		0.0004489
955			6.737e-06	0.016		1.058e-05				8.584e-05		6.092e-06			0.013		0.003
956			0.026	1.29e-05		1.058e-05				0.004		0.0007249			3.439e-05		1.795e-05
957			0.001	6.449e-06		5.289e-06				0.0001512		0.006			1.72e-05		0.008
958			6.737e-06	6.449e-06		0.128				4.088e-06		0.001			3.439e-05		0.0003411
959			0.023	3.225e-05		1.587e-05				3.27e-05		0.0003533			0.007		0.001
960			0.044	0.002		0.001				4.088e-06		1.218e-05			0.005		0.007
961			2.021e-05	1.29e-05		0.0002644				8.175e-05		0.009			1.72e-05		3.591e-05
962			0.019	0.0001354		1.587e-05				4.088e-06		1.218e-05			1.72e-05		1.795e-05
963			0.003	0.0001354		0.003				0.0002289		0.000134			3.439e-05		0.000413
964			0.137	3.87e-05		1.058e-05				1.226e-05		0.522			3.439e-05		0.0001436
965			0.018	6.449e-06		5.289e-06				4.088e-06		4.874e-05			0.041		1.795e-05
966			6.737e-06	1.935e-05		5.289e-06				4.088e-05		0.001			3.439e-05		8.977e-05
967			0.018	8.384e-05		0.005				4.088e-06		0.004			1.72e-05		3.591e-05
968			0.0006535	0.003		2.116e-05				2.453e-05		0.0004203			1.72e-05		3.591e-05
969			4.042e-05	0.034		0.01				8.584e-05		6.092e-06			0.0004299		7.182e-05
970			1.347e-05	0.0002838		0.004				8.175e-06		0.002			0.001		0.027
971			0.0001617	6.449e-06		0.003				4.088e-06		0.0005056			1.72e-05		1.795e-05
972			6.737e-06	6.449e-06		3.702e-05				4.088e-06		0.001			0.054
973			6.737e-06	0.013		0.016				4.088e-06		0.022			0.0002236
974			6.737e-06	0.0001419		0.014				2.861e-05		0.003			0.001
975			0.0001078	0.0005031		1.587e-05				2.044e-05		1.218e-05			0.014
976			6.737e-06	5.16e-05		1.587e-05				0.005		0.0003107			0.002
977			1.347e-05	1.935e-05		4.231e-05				8.175e-06		0.0003107			0.001
978			0.0001684	2.58e-05		0.024				5.314e-05		0.0003107			0.0003267
979			0.004	6.449e-06		6.875e-05				5.314e-05		0.069			1.72e-05
980			1.347e-05	6.449e-06		5.289e-06				7.358e-05		0.003			1.72e-05
981			6.737e-06	0.009		0.004				0.000139		0.000731			3.439e-05
982			0.0002897	4.515e-05		0.004				4.088e-06		1.828e-05			8.598e-05
983			0.0001011	8.384e-05		0.003				0.02		0.003			0.000172
984			5.39e-05	2.58e-05		0.0001692				1.226e-05		0.0009625			1.72e-05
985			2.021e-05	4.515e-05		5.289e-06				0.0009115		0.002			0.0001032
986			1.347e-05	6.449e-06		2.644e-05				2.861e-05		0.0004021			0.001
987				0.031		0.006				9.401e-05		0.009			8.598e-05
988				1.29e-05		8.991e-05				2.044e-05		0.004			1.72e-05
989				0.0002064		0.028				0.07		0.0001401			5.159e-05
990				0.002		0.0003385				0.0003474		0.0002924			5.159e-05
991				6.449e-06		0.000201				1.635e-05		0.001			3.439e-05
992				2.58e-05		0.17				0.000139		0.0001706			1.72e-05
993				1.29e-05		4.231e-05				4.496e-05		0.0003838			0.0005331
994				0.0006191		0.07				4.088e-06		0.0006214			8.598e-05
995				1.29e-05		5.289e-05				8.175e-06		6.092e-06			1.72e-05
996				5.804e-05		5.289e-06				4.496e-05		0.0001949			0.0006191
997				6.449e-06		1.587e-05				4.088e-06		1.828e-05			3.439e-05
998				9.029e-05		8.462e-05				0.004		0.004			1.72e-05
999				6.449e-06		1.058e-05				2.453e-05		6.092e-06			3.439e-05
1000				0.001		1.058e-05				4.088e-06		3.046e-05			0.831
1001				6.449e-05		1.587e-05				5.723e-05		0.0001157			6.879e-05
1002				9.674e-05		3.173e-05				4.088e-06		0.0007006			1.72e-05
1003				0.022		7.933e-05				3.679e-05		1.828e-05			1.72e-05
1004				1.935e-05		9.52e-05				4.088e-06		0.0002559			0.001
1005				1.935e-05		0.003				4.088e-06		5.483e-05			0.0001032
1006				0.0001677		2.116e-05				1.226e-05		0.002			0.0002751
1007				6.449e-06		6.347e-05				4.088e-06		0.0002315			3.439e-05
1008				0.0001935		6.875e-05				1.635e-05		0.002			3.439e-05
1009				6.449e-06		0.003				0.005		3.046e-05			0.004
1010				6.449e-06		1.058e-05				4.088e-06		6.092e-06			0.005
1011				0.0003418		0.0003332				0.031		1.828e-05			1.72e-05
1012				0.001		0.002				1.635e-05		0.0001036			0.0001548
1013				0.0001032		0.0001375				4.088e-06		0.001			1.72e-05
1014				2.58e-05		4.231e-05				0.0009728		2.437e-05			3.439e-05
1015				6.449e-06		5.289e-06				0.003		2.437e-05			1.72e-05
1016				2.58e-05						2.861e-05		0.0004386			1.72e-05
1017				0.02						1.635e-05		6.092e-06			1.72e-05
1018				0.008						0.003		0.000396			0.0001376
1019				6.449e-06						4.088e-06		1.218e-05			0.000877
1020				1.29e-05						4.088e-06		0.004			1.72e-05
1021				1.29e-05						8.175e-06		6.092e-06			0.0002923
1022				6.449e-05						8.993e-05		6.092e-06			3.439e-05
1023				8.384e-05						0.001		0.0007676			3.439e-05
1024				6.449e-06						4.088e-06		6.092e-06			3.439e-05
1025				0.004						8.175e-06		8.529e-05			0.0002579
1026				3.87e-05						9.81e-05		1.828e-05			0.0005503
1027				6.449e-06						4.088e-06		0.002			3.439e-05
1028				6.449e-06						2.453e-05		2.437e-05			5.159e-05
1029				0.027						4.088e-06		0.005			0.003
1030				6.449e-06						1.226e-05		0.0003107			0.0002923
1031				6.449e-06						0.0001063		0.005			5.159e-05
1032				1.29e-05						8.175e-06		6.092e-06			1.72e-05
1033				0.0007868						0.001		0.001			0.0001032
1034				1.935e-05						0.0003025		0.002			0.0001376
1035				1.935e-05						1.635e-05		0.001			0.0003095
1036				1.29e-05						1.226e-05		0.046			5.159e-05
1037				7.739e-05						0.005		0.001			1.72e-05
1038				1.29e-05						1.226e-05		0.016			6.879e-05
1039				6.449e-06						1.635e-05		0.067			0.0001204
1040				0.0005031						3.679e-05		0.0005848			0.0003783
1041				1.935e-05						0.0002453		1.828e-05			0.0003267
1042				6.449e-06						8.175e-06		0.0004203			8.598e-05
1043				0.0001677						4.088e-06		0.004			0.0001376
1044				0.0004579						4.088e-06		0.002			8.598e-05
1045				0.0003934						8.175e-06		0.008			6.879e-05
1046				0.0001354						2.453e-05		0.002			0.02
1047				1.29e-05						4.088e-06		0.0008346			1.72e-05
1048				6.449e-06						7.358e-05		0.0008712			3.439e-05
1049				1.935e-05						2.861e-05		6.092e-06			1.72e-05
1050				0.0001548						1.635e-05		1.218e-05			0.002
1051				7.094e-05						4.088e-06		1.218e-05			1.72e-05
1052				6.449e-06						0.0001635		2.437e-05			6.879e-05
1053				0.026						0.000282		0.0004143			1.72e-05
1054				0.02						4.088e-06		6.092e-06			0.01
1055				0.0001161						5.314e-05		0.002			0.0004127
1056				4.515e-05						0.0003924		3.655e-05			1.72e-05
1057				0.0003805						0.0001431		0.000134			3.439e-05
1058				0.0007804						1.226e-05		0.0004325			3.439e-05
1059				0.018						2.044e-05		8.529e-05			5.159e-05
1060				0.0002386						8.175e-06		6.092e-06			5.159e-05
1061				2.58e-05						4.088e-06		0.0009808			6.879e-05
1062				0.0007094						6.131e-05		1.218e-05			0.0001032
1063				2.217						5.314e-05		0.002			0.000172
1064				3.225e-05						4.088e-06		0.0006945			3.439e-05
1065				0.022						4.088e-06		3.046e-05			3.439e-05
1066				0.0002644						4.088e-06		0.002			1.72e-05
1067				0.0001483						4.088e-06		0.0002985			1.72e-05
1068				0.0002128						1.226e-05		0.004			0.0002923
1069				6.449e-06						2.861e-05		5.483e-05			1.72e-05
1070				0.041						5.723e-05		0.002			1.72e-05
1071				1.29e-05						8.175e-06		0.0002924			3.439e-05
1072				3.87e-05						2.453e-05		0.0004325			1.72e-05
1073				0.0001548						8.175e-06		0.009			6.879e-05
1074				0.047						4.088e-06		0.0006518			1.72e-05
1075				1.29e-05						4.088e-06		0.011			0.0002923
1076				0.004						1.226e-05		0.0001523			1.72e-05
1077				0.0003225						1.226e-05		6.092e-06			5.159e-05
1078				3.87e-05						0.0003515		0.006			0.0004471
1079				1.29e-05						2.044e-05		4.264e-05			1.72e-05
1080				0.011						2.044e-05		0.0002193			5.159e-05
1081				6.449e-06						4.088e-06		0.104			0.002
1082				5.804e-05						4.088e-06		6.092e-06			0.003
1083				0.03						6.949e-05		0.014			8.598e-05
1084				6.449e-06						0.047		2.437e-05			0.0001032
1085				0.0003225						6.949e-05		9.747e-05			3.439e-05
1086				0.005						0.042		6.092e-06			1.72e-05
1087				0.0002644						1.226e-05		6.092e-06			3.439e-05
1088				0.00089						3.27e-05		1.218e-05			3.439e-05
1089				2.58e-05						5.723e-05		0.0003168			1.72e-05
1090				1.29e-05						3.27e-05		0.0001645			5.159e-05
1091				6.449e-06						9.401e-05		0.001			0.0001032
1092				6.449e-06						0.035		6.092e-06			0.0001204
1093				6.449e-06						0.0001472		6.092e-06			0.000172
1094				0.0002257						0.0002493		1.218e-05			3.439e-05
1095				6.449e-06						0.004		0.011			5.159e-05
1096				2.58e-05						2.044e-05		0.045			1.72e-05
1097				0.024						2.861e-05		0.0002254			0.0009802
1098				0.006						1.226e-05		0.008			5.159e-05
1099				6.449e-06						8.175e-06		2.437e-05			3.439e-05
1100				0.056						8.584e-05		0.003			0.0006019
1101				0.011						0.0004251		1.218e-05			0.0003095
1102				0.017						2.044e-05		6.092e-06			3.439e-05
1103				3.87e-05						0.002		0.0006945			3.439e-05
1104				0.197						8.175e-06		6.092e-06			0.0002579
1105				0.103						2.044e-05		0.023			5.159e-05
1106				6.449e-06						0.129		0.002			0.0001892
1107				9.029e-05						3.27e-05		0.0003107			0.0005159
1108				0.000129						4.088e-06		0.004			1.72e-05
1109				0.003						5.314e-05		1.218e-05			3.439e-05
1110				2.58e-05						4.088e-06		0.009			1.72e-05
1111				0.014						8.175e-06		6.092e-06			0.0001032
1112				0.0008191						4.088e-05		0.012			0.0002408
1113				2.58e-05						0.045		0.0001523			1.72e-05
1114				1.29e-05						0.000139		0.0004813			5.159e-05
1115				1.935e-05						1.635e-05		7.31e-05			1.72e-05
1116				2.58e-05						4.088e-06		0.000329			0.0003267
1117				3.225e-05						8.175e-06		0.0001889			0.0003955
1118				1.935e-05						0.0002984		2.437e-05			1.72e-05
1119				0.0001096						4.088e-05		6.092e-06			1.72e-05
1120				0.017						4.088e-05		0.002			1.72e-05
1121				1.29e-05						4.088e-06		3.046e-05			6.879e-05
1122				2.58e-05						9.401e-05		1.218e-05			1.72e-05
1123				7.739e-05						2.453e-05		0.006			1.72e-05
1124				0.004						5.314e-05		0.014			1.72e-05
1125				1.29e-05						4.088e-06		6.092e-06			0.0003955
1126				1.935e-05						4.496e-05		0.001			1.72e-05
1127				5.16e-05						4.088e-06		4.874e-05			0.0001376
1128				6.449e-06						0.0002207		1.218e-05			6.879e-05
1129				0.021						1.226e-05		6.092e-05			1.72e-05
1130				0.002						8.175e-06		1.828e-05			1.72e-05
1131				1.935e-05						8.175e-06		0.0001097			1.72e-05
1132				3.225e-05						5.314e-05		1.828e-05			3.439e-05
1133				0.517						2.044e-05		6.092e-06			0.0002064
1134				0.0003805						3.27e-05		1.828e-05			1.72e-05
1135				1.935e-05						5.314e-05		0.026
1136				0.102						1.635e-05		0.0005117
1137				6.449e-06						0.0001676		2.437e-05
1138				3.225e-05						4.496e-05		0.0002437
1139				0.196						8.175e-06		0.0004935
1140				0.0001935						4.088e-06		0.004
1141				0.062						0.0001185		0.0006823
1142				7.094e-05						4.088e-06		0.0002741
1143				0.001						2.044e-05		0.0009808
1144				0.026						4.088e-05		0.032
1145				1.935e-05						6.949e-05		3.655e-05
1146				1.29e-05						0.009		0.004
1147				6.449e-06						2.044e-05		0.005
1148				0.044						8.175e-05		0.006
1149				1.935e-05						2.861e-05		0.0006336
1150				1.29e-05						4.088e-06		7.31e-05
1151				0.007						9.81e-05		6.092e-06
1152				7.739e-05						4.088e-06		0.000792
1153				0.003						0.0002943		6.092e-06
1154				0.004						0.0003066		0.011
1155				3.225e-05						0.0005886		1.218e-05
1156				1.29e-05						1.635e-05		0.0009625
1157				0.002						4.088e-06		0.001
1158				0.002						3.27e-05		0.0004995
1159				0.001						4.088e-06		3.046e-05
1160				0.005						0.0002657		4.264e-05
1161				0.002						4.088e-05		0.052
1162				0.019						4.088e-06		1.218e-05
1163				6.449e-06						3.27e-05		0.001
1164				0.0002838						4.905e-05		6.092e-06
1165				0.052						4.088e-06		0.001
1166				6.449e-06						8.175e-06		2.437e-05
1167				0.002						0.004		0.0002437
1168				1.935e-05						4.088e-06		6.092e-06
1169				0.0002967						4.088e-06		6.092e-06
1170				0.014						4.088e-05		0.0001828
1171				1.29e-05						2.453e-05		0.0006762
1172				1.29e-05						4.088e-06		6.092e-06
1173				6.449e-06						3.679e-05		0.013
1174				0.003						8.175e-05		1.218e-05
1175				1.29e-05						0.0001594		6.092e-06
1176				0.0006772						4.088e-06		0.0002071
1177				3.87e-05						4.088e-06		0.001
1178				2.58e-05						3.27e-05		1.828e-05
				1.29e-05						3.27e-05		0.0004995
				1.101						9.401e-05		6.092e-06
				1.97						0.0002003		0.0004691
				0.082						0.000842		0.004
				0.005						1.635e-05		0.002
				3.87e-05						1.226e-05		9.747e-05
				1.29e-05						8.175e-06		0.0001036
				6.449e-06						4.088e-06		0.004
				0.001						4.088e-06		0.0001157
				1.935e-05						0.0004537		0.0007249
				0.002						1.226e-05		0.0006823
				0.001						4.905e-05		0.003
				1.29e-05						8.175e-06		1.218e-05
				1.29e-05						5.723e-05		0.0008407
				6.449e-06						4.088e-06		6.092e-06
				1.935e-05						1.635e-05		0.0006762
				1.935e-05						1.226e-05		0.0001097
				0.028						9.81e-05		0.0003229
				6.449e-06						4.088e-06		0.0004691
				6.449e-06						8.175e-06		6.092e-06
				1.29e-05						4.088e-06		0.001
				1.822						1.226e-05		0.002
				6.449e-06						0.0002943		7.92e-05
				6.449e-06						4.088e-06		3.655e-05
				0.031						1.226e-05		3.046e-05
				6.449e-06						4.088e-06		1.828e-05
				1.29e-05						8.175e-06		1.218e-05
				2.58e-05						8.175e-06		0.0003594
				6.449e-06						0.0005355		0.001
				1.29e-05						0.052		0.005
				0.041						1.226e-05		3.046e-05
				0.0002451						4.088e-06		0.0002802
				0.003						0.57		6.092e-06
				1.935e-05						8.175e-06		8.529e-05
				0.03						0.003		0.002
				0.043						0.0003965		6.092e-06
				1.29e-05						0.0001104		0.0008346
				6.449e-06						5.723e-05		9.747e-05
				0.05						8.175e-06		0.006
				6.449e-06						0.0008175		1.218e-05
				4.515e-05						4.088e-06		0.006
				6.449e-06						4.088e-06		6.092e-06
				1.935e-05						2.861e-05		3.046e-05
				6.449e-06						2.044e-05		0.001
				0.004						8.175e-06		4.874e-05
				1.935e-05						2.044e-05		3.046e-05
				0.002						1.635e-05		6.092e-06
				0.003						3.679e-05		0.0005422
				0.009						4.088e-06		1.218e-05
				3.87e-05						1.226e-05		0.0004569
				6.449e-06						8.175e-06		0.021
				0.005						2.453e-05		0.004
				0.002						0.0001308		6.092e-06
				5.804e-05						4.088e-06		3.046e-05
				3.87e-05						8.175e-06		7.31e-05
				0.069						4.088e-05		6.092e-06
				1.29e-05						8.175e-06		0.003
				6.449e-06						1.226e-05		0.002
				8.384e-05						8.175e-06		0.003
				0.00089						4.088e-06		1.828e-05
				1.935e-05						4.088e-06		0.01
				0.002						2.861e-05		0.0003716
				0.002						8.175e-05		1.828e-05
				6.449e-06						4.088e-06		6.092e-06
				2.58e-05						4.088e-06		2.437e-05
				1.29e-05						4.088e-06		0.0001218
				1.935e-05						5.723e-05		7.92e-05
				0.0003225						6.131e-05		0.0006762
				2.58e-05						8.175e-06		1.218e-05
				1.29e-05						4.088e-06		0.004
				0.001						0.0001635		6.092e-06
				3.225e-05						0.0002003		0.0002437
				0.079						4.088e-06		2.437e-05
				1.29e-05						8.175e-06		0.021
				0.002						6.54e-05		3.046e-05
				0.001						7.358e-05		6.092e-06
				1.29e-05						8.175e-06		1.218e-05
				1.935e-05						8.175e-06		0.0002132
				0.001						1.226e-05		0.006
				0.19						1.635e-05		1.828e-05
				0.003						4.088e-06		6.092e-06
				6.449e-06						8.175e-06		0.008
				3.225e-05						0.062		6.092e-06
				0.0006901						1.635e-05		1.218e-05
				1.29e-05						8.175e-06		1.218e-05
				9.674e-05						4.088e-06		6.092e-06
				0.048						0.009		0.0006153
				0.0004708						1.226e-05		6.092e-06
				3.225e-05						0.0003147		1.828e-05
				0.002						4.496e-05		6.092e-06
				0.382						6.54e-05		6.092e-05
				0.01						2.861e-05		0.002
				3.225e-05						2.453e-05		6.092e-05
				0.725						8.175e-06		6.092e-06
				6.449e-06						8.175e-06		4.264e-05
				0.0003547						6.949e-05		0.0004264
				6.449e-06						9.81e-05		3.046e-05
				1.29e-05						4.088e-06		0.0002193
				1.29e-05						2.044e-05		0.0001401
				0.01						8.175e-06		6.092e-06
				6.449e-06						6.54e-05		0.008
				6.449e-06						4.088e-06		2.437e-05
				6.449e-06						1.226e-05		2.437e-05
				6.449e-06						0.0001063		0.003
				0.004						0.035		0.005
				6.449e-06						8.175e-06		7.92e-05
				1.29e-05						8.175e-06		6.092e-06
				6.449e-06						8.175e-06		6.092e-06
				1.935e-05						3.27e-05		1.218e-05
				0.01						0.0001431		1.218e-05
				1.29e-05						2.861e-05		0.011
				6.449e-06						2.044e-05		6.092e-06
				1.29e-05						8.175e-06		6.092e-06
				0.007						0.0008993		3.655e-05
				1.29e-05						0.0004782		0.001
				6.449e-06						1.635e-05		0.0001157
				6.449e-06						1.635e-05		0.0001462
				6.449e-06						8.175e-06		6.092e-06
				0.0001225						8.175e-06		0.000201
				1.935e-05						2.453e-05		6.092e-06
				0.012						4.088e-06		1.828e-05
				0.031						1.226e-05		6.092e-06
				0.013						2.453e-05		2.437e-05
				0.003						3.27e-05		6.092e-06
				1.29e-05						2.861e-05		6.092e-06
				2.58e-05						0.008		0.0004935
				6.449e-06						5.314e-05		0.004
				6.449e-06						4.496e-05		0.002
				1.29e-05						4.088e-06		0.002
				1.935e-05						4.088e-06		0.004
				3.87e-05						0.007		0.01
				7.094e-05						0.0001022		0.013
				6.449e-06						4.088e-06		0.002
				1.935e-05						0.001		0.003
				0.004						4.088e-06
				5.804e-05						0.033
				6.449e-05						8.175e-06
				0.009						1.635e-05
				1.29e-05						6.949e-05
				2.58e-05						0.013
				1.29e-05						2.861e-05
				0.0001419						4.088e-06
				6.449e-06						4.088e-06
				1.29e-05						2.861e-05
				6.449e-06						0.006
				6.449e-06						0.003
				1.29e-05						0.0001145
				1.29e-05						1.635e-05
				5.16e-05						0.002
				6.449e-06						1.226e-05
				6.449e-06						4.088e-06
				1.29e-05						4.088e-06
				2.58e-05						8.175e-06
				1.29e-05						8.175e-06
				1.29e-05						4.088e-06
				1.935e-05						1.635e-05
				6.449e-06						2.861e-05
				1.935e-05						1.226e-05
				1.29e-05						8.175e-06
				1.29e-05						1.226e-05
				6.449e-06						4.088e-06
				6.449e-06						0.0002044
				6.449e-06						4.088e-06
				6.449e-06						4.088e-06
				6.449e-06						5.723e-05
				6.449e-06						4.088e-06
				3.225e-05						0.0001512
				1.29e-05						0.003
				1.29e-05						1.226e-05
				6.449e-06						0.0002003
				1.29e-05						4.088e-06
				6.449e-06						0.025
				6.449e-06						0.019
				1.29e-05						0.066
				6.449e-06						4.088e-06
				6.449e-06						0.0007685
				6.449e-06						4.088e-06
				6.449e-06						1.226e-05
				1.29e-05						8.175e-06
				1.935e-05						4.088e-06
				1.935e-05						8.175e-06
				3.87e-05						4.088e-06
				1.29e-05						4.088e-06
				6.449e-06						8.175e-06
				4.515e-05						0.012
										1.635e-05
										2.453e-05
										2.453e-05
										4.088e-05
										3.679e-05
										0.0002166
										8.175e-06
										2.453e-05
										8.175e-06
										0.0001185
										0.002
										1.635e-05
										0.0001104
										1.635e-05
										0.005
										4.088e-06
										2.453e-05
										4.088e-06
										4.088e-06
										4.088e-06
										0.008
										0.0001431
										1.635e-05
										1.635e-05
										4.088e-06
										3.679e-05
										3.27e-05
										4.088e-06
										9.81e-05
										0.0004374
										0.0001349
										4.088e-06
										2.044e-05
										4.088e-06
										1.226e-05
										1.226e-05
										0.0001594
										4.088e-06
										6.949e-05
										4.088e-05
										1.635e-05
										1.226e-05
										0.014
										4.088e-06
										1.226e-05
										2.044e-05
										0.0002616
										8.175e-06
										1.226e-05
										4.088e-06
										8.175e-06
										6.949e-05
										4.088e-06
										2.453e-05
										2.044e-05
										2.453e-05
										6.54e-05
										2.044e-05
										4.088e-05
										0.000793
										4.088e-06
										0.0003924
										8.175e-05
										0.0003638
										4.088e-06
										0.0007971
										1.226e-05
										2.044e-05
										7.766e-05
										8.175e-06
										8.175e-06
										3.27e-05
										0.009
										1.635e-05
										5.314e-05
										0.0001839
										0.0001267
										4.496e-05
										8.175e-06
										4.088e-06
										4.088e-05
										8.175e-06
										7.766e-05
										0.0008053
										4.088e-06
										2.044e-05
										1.226e-05
										9.81e-05
										1.226e-05
										0.003
										4.496e-05
										4.088e-06
										0.0004333
										1.226e-05
										4.088e-06
										4.088e-06
										0.005
										8.175e-06
										1.635e-05
										4.088e-06
										4.088e-06
										0.0002943
										4.088e-06
										0.0001839
										0.002
										7.358e-05
										3.679e-05
										4.088e-06
										4.088e-06
										4.088e-06
										8.175e-06
										2.044e-05
										1.635e-05
										4.088e-06
										2.861e-05
										4.496e-05
										8.175e-06
										4.905e-05
										4.088e-06
										4.496e-05
										0.006
										4.088e-06
										8.175e-06
										4.088e-06
										4.496e-05
										1.635e-05
										2.044e-05
										1.226e-05
										8.175e-06
										3.27e-05
										0.018
										4.088e-05
										1.635e-05
										0.003
										2.861e-05
										4.088e-06
										4.088e-06
										2.044e-05
										1.226e-05
										0.0006744
										7.766e-05
										2.861e-05
										4.088e-06
										8.175e-06
										4.088e-06
										8.175e-06
										4.088e-06
										1.226e-05
										3.679e-05
										0.364
										0.0001185
										9.401e-05
										4.088e-06
										4.088e-06
										3.679e-05
										8.175e-06
										0.000139
										0.0003924
										2.044e-05
										1.226e-05
										8.175e-06
										1.635e-05
										4.088e-06
										4.905e-05
										0.015
										8.175e-06
										0.022
										4.088e-06
										4.088e-06
										9.81e-05
										4.088e-06
										1.226e-05
										8.175e-06
										4.088e-06
										8.175e-06
										1.635e-05
										2.453e-05
										1.635e-05
										1.635e-05
										4.088e-06
										8.175e-06
										2.453e-05
										8.175e-06
										0.0001594
										2.044e-05
										1.226e-05
										2.453e-05
										2.861e-05
										4.088e-06
										4.088e-06
										7.358e-05
										0.0001145
										0.004
										8.175e-06
										0.0007725
										8.175e-06
										8.175e-06
										1.635e-05
										1.635e-05
										3.27e-05
										2.044e-05
										1.635e-05
										4.088e-05
										0.0003107
										1.635e-05
										1.226e-05
										2.861e-05
										4.088e-05
										2.044e-05
										8.175e-06
										8.175e-06
										4.088e-06
										2.044e-05
										2.453e-05
										0.0003434
										2.861e-05
										0.0001226
										8.175e-06
										1.635e-05
										4.088e-06
										8.175e-06
										0.005
										4.088e-06
										1.635e-05
										1.226e-05
										0.02
										2.044e-05
										4.496e-05
										2.861e-05
										4.088e-06
										1.226e-05
										4.088e-06
										8.175e-06
										7.358e-05
										8.175e-06
										1.635e-05
										6.949e-05
										1.226e-05
										1.226e-05
										2.453e-05
										4.088e-06
										0.014
										4.905e-05
										2.044e-05
										4.088e-06
										0.01
										0.0001267
										3.27e-05
										0.005
										8.175e-06
										4.088e-06
										4.088e-06
										9.401e-05
										4.496e-05
										8.175e-06
										4.088e-06
										8.175e-06
										8.175e-06
										8.175e-06
										1.635e-05
										8.175e-06
										4.088e-06
										4.496e-05
										2.453e-05
										0.0002207
										1.226e-05
										4.088e-06
										7.766e-05
										0.001
										4.905e-05
										4.088e-06
										2.861e-05
										0.0006254
										4.088e-05
										4.905e-05
										0.0003066
										5.723e-05
										8.175e-06
										4.088e-06
										2.861e-05
										4.088e-06
										1.226e-05
										3.27e-05
										8.584e-05
										0.006
										4.088e-06
										0.043
										1.226e-05
										1.635e-05
										0.0006458
										2.861e-05
										4.088e-06
										1.635e-05
										4.088e-06
										4.088e-06
										4.088e-06
										4.088e-06
										4.088e-06
										2.453e-05
										4.088e-06
										1.635e-05
										2.861e-05
										2.044e-05
										0.002
										4.088e-06
										1.635e-05
										8.175e-06
										3.679e-05
										8.175e-06
										4.088e-06
										1.226e-05
										8.175e-06
										4.088e-06
										8.175e-06
										0.0009688
										2.453e-05
										2.044e-05
										4.088e-05
										4.088e-06
										0.0002861
										8.175e-06
										4.088e-06
										8.175e-06
										0.0009115
										4.088e-06
										1.226e-05
										2.044e-05
										0.0002861
										2.861e-05
										4.088e-06
										4.088e-06
										0.0004578
										0.0002902
										1.226e-05
										8.175e-06
										4.088e-06
										4.088e-06
										0.0001063
										0.0001308
										4.088e-06
										4.088e-06
										0.0002739
										4.088e-06
										0.0002207
										8.175e-06
										5.723e-05
										8.175e-06
										4.088e-06
										4.088e-06
										4.088e-06
										2.044e-05
										1.226e-05
										8.175e-06
										5.314e-05
										8.175e-06
										8.175e-06
										4.088e-06
										0.0002003
										4.088e-06
										2.044e-05
										4.496e-05
										4.088e-06
										8.175e-06
										1.226e-05
										1.635e-05
										1.226e-05
										2.453e-05
										1.226e-05
										2.453e-05
										1.635e-05
										4.088e-06
										1.226e-05
										4.088e-06
										0.0003965
										2.044e-05
										4.088e-06
										4.088e-06
										4.088e-06
										4.088e-06
										8.175e-06
										3.679e-05
										4.088e-05
										4.088e-06
										8.175e-06
										4.088e-06
										4.088e-06
										0.001
										8.175e-06
										8.175e-06
										4.088e-06
										4.088e-06
										8.175e-06
										0.006
										4.088e-06
										4.088e-06
										8.175e-06
										0.0009565
										8.175e-06
										0.018
										0.0001839
										4.088e-06
										3.27e-05
										0.0001185
										0.0004128
										2.453e-05
										4.088e-05
										3.27e-05
										4.088e-06
										1.635e-05
										4.088e-06
										8.175e-06
										0.05
										4.088e-06
										1.635e-05
										1.226e-05
										0.371
										4.088e-06
										2.453e-05
										5.314e-05
										1.226e-05
										2.044e-05
										0.0007317
										4.088e-06
										8.175e-06
										4.088e-06
										1.226e-05
										0.006
										8.175e-06
										7.358e-05
										8.175e-06
										4.088e-06
										0.0001226
										4.088e-06
										8.175e-06
										4.088e-06
										1.226e-05
										2.044e-05
										1.226e-05
										1.635e-05
										7.358e-05
										4.088e-06
										0.077
										8.175e-06
										4.088e-06
										8.175e-06
										4.088e-06
										2.044e-05
										4.088e-06
										8.175e-06
										4.088e-06
										4.088e-06
										1.226e-05
										1.635e-05
										1.226e-05
										8.175e-06
										1.226e-05
										4.088e-06
										2.861e-05
										8.175e-06
										4.088e-06
										4.088e-06
										4.088e-06
										3.27e-05
										4.088e-06
										4.088e-06
										0.000139
										1.226e-05
										1.635e-05
										1.226e-05
										1.226e-05
										8.175e-06
										2.044e-05
										2.861e-05
										0.46
										2.044e-05
										4.088e-06
										2.044e-05
										4.088e-06
										0.02
										0.0002493
										0.589
										3.679e-05
										4.088e-06
										4.088e-06
										3.679e-05
										8.175e-06
										1.226e-05
										0.193
										2.453e-05
										3.27e-05
										0.0001799
										6.949e-05
										0.062
										0.026
										0.0001921
										4.088e-06
										2.861e-05
										8.175e-05
										2.453e-05
										8.175e-06
										4.088e-06
										3.27e-05
										0.003
										0.011
										0.007
										2.044e-05
										6.949e-05
										0.0008788
										0.0006826
										0.0007889
										0.0003393
										8.175e-06
										0.011
										2.044e-05
										4.088e-06
										8.175e-06
										0.002
										2.861e-05
										4.088e-06
										8.175e-06
										4.088e-06
										2.453e-05
										4.088e-06
										1.226e-05
										4.088e-06
										4.088e-06
										4.088e-06
										8.175e-06
										2.453e-05
										4.088e-06
										4.088e-06
										1.226e-05
										4.088e-06
										8.175e-06
										4.088e-06
										1.226e-05
										8.175e-06
										1.635e-05
										4.088e-06
										1.226e-05
										1.226e-05
										4.088e-06
										5.723e-05
[truncated: 12 more columns]

## Sheet: 95% void sizes
	95	95	95	0.95	0.95	0.95	0.95	0.95	0.95	0.95	0.95	0.95	0.95	0.95	0.95	0.95
#	2132	2055	2073	2084	2024	2057	2086	2099	2102	2105	4427	4429	4434	4437	4439	4443		95% min	95% max	55% min	55%max
1	55.65	34.395	53.793	59.551	31.493	9.808	31.08	32.192	61.408	15.732	42.61	22.496	74.833	73.554	49.038	40.139		6.136e-06	55.65	#REF!	#REF!
2	0.0002025	0.018	0.001	5.368e-06	6.523e-06	2.876e-05	5.286e-06	0.005	0.247	1.043e-05	2.262e-05	0.0001637	0.0001021	1.837e-05	0.001	5.347e-05
3	1.227e-05	0.022	0.503	0.013	0.0002577	2.615e-06	5.286e-05	1.338e-05	1.997e-05	5.217e-06	2.262e-05	8.617e-06	8.507e-05	1.837e-05	0.444	2.673e-05				2132	2055	2073	2084	2024	2057	2099	2102	2105	4227	4429	4434	4437	4439	4443	2086	2132	2055	2073	2084	2024	2057	2099	2102	2105	4227	4429	4434	4437	4439
4	2.454e-05	0.005	0.0008016	0.179	3.262e-06	2.615e-06	5.286e-06	3.346e-05	1.331e-05	5.217e-05	4.525e-05	1.723e-05	0.0001701	1.837e-05	0.008	4.01e-05			bins	0.95	0.95	0.95	0.95	0.95	0.95	0.95	0.95	0.95	0.95	0.95	0.95	0.95	0.95	0.95	0.95	0.95	0.95	0.95	0.95	0.95	0.95	0.95	0.95	0.95	0.95	0.95	0.95	0.95	0.95
5	3.068e-05	0.002	2.038e-05	3.221e-05	3.262e-06	1.046e-05	5.286e-06	2.007e-05	0.233	5.217e-06	5.656e-05	8.617e-06	3.403e-05	7.347e-05	0.054	2.673e-05			1e-06	0	0	0	0	0	0	0	0	0	0	0	0	0	0	0	0	0	0	0	0	0	0	0	0	0	0	0	0	0	0
6	6.136e-06	0.335	0.07	8.053e-05	0.0001337	1.307e-05	1.057e-05	0.0008765	1.331e-05	1.043e-05	7.918e-05	8.617e-06	0.0005445	0.0001286	0.1	0.049			5e-06	0	0	0	0	193	374	0	0	0	0	0	0	0	0	0	0	0	0	0	0	23.9157	35.4167	0	0	0	0	0	0	0	0
7	6.136e-06	0.2	2.717e-05	5.368e-05	1.305e-05	5.23e-06	2.643e-05	4.015e-05	0.0001198	3.13e-05	0.000509	4.308e-05	1.701e-05	0.0006245	0.006	0.012			1e-05	408	80	166	68	152	266	93	485	96	0	119	0	0	0	0	230	21.0309	10.5402	12.614	16.6667	18.8352	25.1894	16.3732	26.0333	15.9734	0	19.8997	0	0	0
8	0.007	1.003	4.076e-05	0.066	0.0001044	5.23e-06	5.286e-06	1.338e-05	0.004	1.043e-05	0.014	8.617e-06	0.01	0.002	0.011	6.683e-05			5e-05	633	142	283	87	194	263	159	547	177	335	147	252	68	99	117	433	32.6289	18.7088	21.5046	21.3235	24.0397	24.9053	27.993	29.3612	29.4509	30.5936	24.5819	23.5514	20.7951	23.2941
9	6.136e-06	0.0005967	2.038e-05	5.368e-06	4.892e-05	2.615e-06	6.343e-05	6.691e-06	0.016	5.217e-06	0.036	8.617e-06	0.002	1.837e-05	0.027	5.347e-05			0.0001	133	51	81	23	56	31	37	110	45	81	78	123	22	22	36	72	6.85567	6.71937	6.15502	5.63725	6.93928	2.93561	6.51408	5.90446	7.48752	7.39726	13.0435	11.4953	6.72783	5.17647
10	0.006	0.003	0.005	6.442e-05	3.262e-06	2.615e-06	2.643e-05	6.691e-06	1.331e-05	9.39e-05	1.131e-05	8.617e-06	0.0001701	0.231	0.227	0.23			0.0005	242	136	245	56	93	61	101	221	105	225	126	269	71	78	92	88	12.4742	17.9183	18.617	13.7255	11.5242	5.77652	17.7817	11.8626	17.4709	20.5479	21.0702	25.1402	21.7125	18.3529
11	0.017	1.946e-05	0.027	0.0004724	3.262e-06	2.615e-06	5.286e-06	1.338e-05	6.656e-06	2.608e-05	4.525e-05	0.0001034	0.0004083	0.01	0.004	1.777			0.001	159	100	182	39	67	24	57	141	59	171	62	155	58	68	70	37	8.19588	13.1752	13.8298	9.55882	8.30235	2.27273	10.0352	7.56844	9.81697	15.6164	10.3679	14.486	17.737	16
12	3.068e-05	0.0001038	0.143	0.0004456	6.523e-06	7.844e-06	0.0001163	0.0002074	1.331e-05	5.217e-06	0.001	8.617e-06	1.701e-05	0.008	0.036	0.0006683			0.005	159	116	162	57	34	21	58	168	74	150	36	131	55	69	64	28	8.19588	15.2833	12.31	13.9706	4.21314	1.98864	10.2113	9.01771	12.3128	13.6986	6.02007	12.243	16.8196	16.2353
13	0.0001411	6.486e-06	1.359e-05	0.003	1.957e-05	7.844e-06	2.643e-05	0.0003279	6.656e-06	1.565e-05	0.002	3.447e-05	0.0002382	0.003	0.0009466	0.005			0.01	73	25	62	16	8	7	21	66	20	49	15	44	14	27	28	13	3.76289	3.29381	4.71125	3.92157	0.991326	0.662879	3.69718	3.54267	3.32779	4.47489	2.50836	4.11215	4.28135	6.35294
14	0.0004602	1.946e-05	0.004	0.019	3.262e-06	5.23e-06	0.0001374	1.338e-05	1.331e-05	2.087e-05	0.0004411	8.617e-06	1.701e-05	9.184e-05	1.262e-05	0.137			0.05	94	60	102	41	6	7	25	76	20	59	15	54	23	39	47	19	4.84536	7.90514	7.75076	10.049	0.743494	0.662879	4.40141	4.07944	3.32779	5.38813	2.50836	5.04673	7.03364	9.17647
15	4.295e-05	6.486e-06	0.003	2.147e-05	0.253	1.307e-05	1.057e-05	0.002	2.663e-05	5.217e-06	0.001	0.0005342	0.0001872	1.837e-05	0.112	0.0002272			0.1	16	17	18	8	1	1	6	21	3	18	0	22	5	12	14	5	0.824742	2.23979	1.36778	1.96078	0.123916	0.094697	1.05634	1.12721	0.499168	1.64384	0	2.05607	1.52905	2.82353
16	0.0003068	0.098	0.017	0.0001664	6.523e-06	5.23e-06	0.000259	0.0005353	6.656e-05	5.217e-06	0.0005203	1.723e-05	0.0001701	1.837e-05	0.586	2.673e-05			0.5	22	25	12	12	3	0	5	27	2	3	0	17	9	9	21	3	1.13402	3.29381	0.911854	2.94118	0.371747	0	0.880282	1.44928	0.332779	0.273973	0	1.58879	2.75229	2.11765
17	3.068e-05	0.477	0.001	0.019	3.262e-06	2.615e-06	5.286e-06	0.0005219	6.656e-06	0.0004904	1.131e-05	8.617e-06	0.0001361	0.0001837	0.000568	0.0001203			1	1	4	3	1	0	0	5	1	0	4	0	1	2	2	2	1	0.0515464	0.527009	0.227964	0.245098	0	0	0.880282	0.0536769	0	0.365297	0	0.0934579	0.611621	0.470588
18	0.0009203	0.000934	0.002	0.007	3.914e-05	5.23e-06	1.586e-05	0.014	6.656e-05	0.051	0.0002375	1.723e-05	1.701e-05	0.004	0.002	0.002			5	0	3	0	0	0	0	1	0	0	0	0	2	0	0	3	0	0	0.395257	0	0	0	0	0.176056	0	0	0	0	0.186916	0	0
19	0.007	0.003	0.004	0.01	7.175e-05	5.491e-05	5.286e-06	1.338e-05	1.331e-05	1.565e-05	0.008	0.0004825	5.104e-05	0.021	0.019	1.337e-05			10	0	0	0	0	0	1	0	0	0	0	0	0	0	0	0	0	0	0	0	0	0	0.094697	0	0	0	0	0	0	0	0
20	0.0001657	0.0004994	0.0003057	0.0002147	0.005	2.615e-06	0.009	4.015e-05	1.997e-05	0.0001774	2.262e-05	2.585e-05	1.701e-05	0.0001469	0.0004165	5.347e-05
21	0.000816	6.486e-06	0.0001019	0.0002953	3.262e-06	2.615e-06	5.286e-06	0.0001204	6.656e-05	0.0002713	2.262e-05	1.723e-05	6.806e-05	0.001	0.0001262	0.003
22	6.136e-06	0.0003632	0.0003533	1.074e-05	3.262e-06	2.876e-05	1.057e-05	2.676e-05	6.656e-06	0.002	0.0003393	8.617e-06	1.701e-05	0.19	0.001	0.000254
23	0.067	2.595e-05	2.038e-05	0.0003382	9.785e-06	2.615e-06	5.286e-06	3.346e-05	4.659e-05	5.217e-06	0.038	0.006	1.701e-05	0.0002388	0.141	4.01e-05
24	9.817e-05	1.297e-05	0.0001766	0.045	1.305e-05	5.23e-06	5.286e-06	2.007e-05	1.997e-05	5.217e-06	0.0002828	8.617e-05	0.0001191	5.51e-05	0.107	0.000147
25	0.0009387	0.003	0.002	0.002	6.197e-05	1.569e-05	1.057e-05	1.338e-05	0.0002796	5.217e-06	0.023	8.617e-06	0.002	0.000551	2.524e-05	0.011
26	6.136e-06	2.595e-05	0.009	0.043	3.262e-06	1.046e-05	6.343e-05	5.353e-05	1.997e-05	1.565e-05	0.0002036	8.617e-06	0.0002212	0.000551	0.087	1.337e-05																												A	frequency
27	1.227e-05	4.54e-05	6.793e-06	0.0005046	3.262e-06	5.23e-06	1.586e-05	0.0002074	6.656e-06	0.037	0.002	8.617e-06	0.0004594	0.002	0.009	0.052																												1e-06	0
28	6.136e-06	1.946e-05	0.0001291	2.684e-05	6.523e-06	2.615e-06	1.057e-05	0.0005353	2.663e-05	5.217e-06	0.0009162	1.723e-05	0.0002722	0.0004775	0.0001388	0.0001738																												5e-06	3.70828
29	1.227e-05	3.892e-05	6.793e-06	5.368e-06	0.001	2.615e-06	1.057e-05	0.129	1.331e-05	4.695e-05	0.017	8.617e-06	6.806e-05	0.0004775	0.006	1.337e-05																												1e-05	12.9946
30	1.227e-05	0.0003373	0.0006318	5.368e-06	4.24e-05	4.968e-05	1.057e-05	0.66	0.0001598	0.0001826	1.131e-05	8.617e-06	0.0002892	0.0004041	0.000101	0.0006683																												5e-05	26.4391
31	2.454e-05	0.0002335	0.0006522	5.368e-06	3.262e-06	2.615e-06	5.286e-06	0.0001539	9.319e-05	3.13e-05	0.001	2.585e-05	5.104e-05	1.837e-05	0.0002146	0.0004545																												0.0001	7.12665
32	6.136e-06	0.002	0.0006657	0.018	6.523e-06	2.615e-06	5.286e-06	0.001	5.325e-05	1.043e-05	1.131e-05	8.617e-06	0.001	0.0003306	0.002	1.337e-05																												0.0005	16.3794
33	0.0001227	0.0001427	0.003	5.368e-06	0.0003262	3.661e-05	5.286e-06	1.338e-05	6.656e-06	0.0001304	0.017	5.17e-05	8.507e-05	0.0002204	7.573e-05	0.0008288																												0.001	10.9447
34	0.427	8.432e-05	0.0007337	5.368e-06	3.262e-06	2.615e-06	3.171e-05	8.698e-05	6.656e-06	5.217e-06	1.131e-05	0.018	6.806e-05	1.837e-05	0.005	0.006																												0.005	10.5306
35	3.681e-05	6.486e-05	0.002	1.074e-05	6.523e-06	2.615e-06	2.643e-05	0.002	1.331e-05	5.217e-06	0.0006787	2.585e-05	0.0001021	0.135	0.03	0.001																												0.01	3.54428
36	1.227e-05	0.0001686	0.0001291	0.009	3.262e-06	2.615e-06	3.7e-05	0.0003279	1.997e-05	1.043e-05	0.02	1.723e-05	0.0002382	0.005	0.0009214	1.337e-05																												0.05	5.27987
37	6.136e-06	0.135	0.026	6.442e-05	0.001	1.569e-05	3.171e-05	3.346e-05	1.331e-05	0.004	1.131e-05	8.617e-06	6.806e-05	5.51e-05	1.262e-05	0.0006683																												0.1	1.29495
38	0.025	0.001	0.564	0.0001611	1.631e-05	5.23e-06	1.057e-05	6.691e-06	6.656e-06	5.217e-06	0.007	1.723e-05	1.701e-05	0.0004959	3.786e-05	0.257																												0.5	1.41385
39	3.068e-05	6.486e-06	0.012	0.002	0.001	2.615e-06	1.586e-05	3.346e-05	6.656e-06	5.217e-06	5.656e-05	0.001	3.403e-05	0.002	5.049e-05	0.011																												1	0.25244
40	2.454e-05	0.0003243	0.014	0.011	2.935e-05	2.615e-06	7.4e-05	0.0007829	0.039	0.001	0.012	0.006	3.403e-05	0.002	0.011	0.002																												5	0.0853448
41	0.0002761	0.0001492	0.036	0.013	3.588e-05	2.615e-06	3.171e-05	6.691e-06	0.001	0.004	0.01	1.723e-05	0.004	0.0001469	0.0005427	0.004																												10	0.00591856
42	4.295e-05	0.014	0.002	0.0005154	3.262e-06	2.615e-06	3.171e-05	0.0001071	4.659e-05	0.0002348	0.008	8.617e-06	0.0001872	0.0007347	0.0007952	0.0008822
43	6.136e-06	0.0008756	0.008	5.368e-06	4.566e-05	7.844e-06	1.057e-05	6.691e-06	0.028	0.001	1.131e-05	8.617e-06	0.0002042	0.0001469	5.049e-05	1.337e-05																											A
44	6.136e-06	0.043	6.793e-06	0.045	0.0001239	5.23e-06	7.928e-05	0.0001137	0.002	0.001	7.918e-05	9.478e-05	0.0004254	3.673e-05	2.524e-05	1.337e-05																											1e-06	0	0	0	0	0	0
45	6.136e-06	1.297e-05	0.002	0.047	0.0003653	2.615e-06	1.057e-05	6.691e-06	6.656e-05	5.217e-06	0.082	0.0001379	0.0001191	1.837e-05	2.524e-05	6.683e-05																											5e-06	0	0	0	0	23.9157	35.4167
46	1.841e-05	0.0004151	0.005	5.905e-05	0.132	1.569e-05	2.643e-05	1.338e-05	3.328e-05	0.021	0.001	8.617e-06	0.0002552	0.003	2.524e-05	0.002																											1e-05	21.0309	10.5402	12.614	16.6667	18.8352	25.1894
47	2.454e-05	6.486e-06	0.0006046	3.221e-05	0.0001109	5.23e-06	5.286e-06	2.007e-05	6.656e-06	0.002	0.0002715	1.723e-05	1.701e-05	0.0004775	7.573e-05	0.0001069																											5e-05	32.6289	18.7088	21.5046	21.3235	24.0397	24.9053
48	0.0001411	6.486e-06	0.003	0.002	9.785e-06	5.23e-06	1.057e-05	1.338e-05	6.656e-06	0.0003078	0.001	1.723e-05	0.0001021	0.0009367	0.002	0.064																											0.0001	6.85567	6.71937	6.15502	5.63725	6.93928	2.93561
49	0.0001043	0.000253	6.793e-06	5.368e-06	0.0004305	5.23e-06	0.0001374	0.0002074	6.656e-06	0.007	4.525e-05	2.585e-05	5.104e-05	0.0007347	1.262e-05	0.02																											0.0005	12.4742	17.9183	18.617	13.7255	11.5242	5.77652
50	0.0005399	1.946e-05	0.002	5.368e-06	3.262e-06	5.23e-06	1.057e-05	6.691e-06	5.325e-05	5.217e-06	0.003	6.893e-05	8.507e-05	0.008	2.524e-05	1.337e-05																											0.001	8.19588	13.1752	13.8298	9.55882	8.30235	2.27273
51	6.136e-06	9.729e-05	0.041	5.368e-06	0.0008447	5.23e-06	5.286e-06	0.0001271	0.0001265	0.002	0.000509	8.617e-06	0.0001872	0.001	0.000833	0.005																											0.005	8.19588	15.2833	12.31	13.9706	4.21314	1.98864
52	3.681e-05	0.0002335	0.0005638	1.611e-05	0.001	2.615e-06	5.286e-06	6.691e-06	6.656e-06	5.217e-06	0.007	2.585e-05	0.0002382	0.006	0.037	5.347e-05																											0.01	3.76289	3.29381	4.71125	3.92157	0.991326	0.662879
53	1.227e-05	0.123	0.049	5.368e-06	6.523e-06	5.491e-05	3.171e-05	0.009	6.656e-06	5.738e-05	0.003	8.617e-06	3.403e-05	0.0003122	3.786e-05	0.0001738																											0.05	4.84536	7.90514	7.75076	10.049	0.743494	0.662879
54	1.227e-05	6.486e-05	0.000591	0.003	2.283e-05	2.615e-06	0.0001956	6.691e-06	0.002	3.13e-05	0.084	8.617e-06	3.403e-05	0.009	0.035	0.001																											0.1	0.824742	2.23979	1.36778	1.96078	0.123916	0.094697
55	7.363e-05	0.002	0.048	0.012	3.262e-06	2.615e-06	1.586e-05	6.691e-06	6.656e-06	5.217e-06	0.057	3.447e-05	3.403e-05	0.0002204	0.146	0.065																											0.5	1.13402	3.29381	0.911854	2.94118	0.371747	0
56	0.001	3.892e-05	0.002	0.0001342	0.0006099	1.046e-05	5.286e-06	6.691e-06	3.328e-05	7.303e-05	0.099	0.005	0.0001191	3.673e-05	0.001	0.002																											1	0.0515464	0.527009	0.227964	0.245098	0	0
57	1.227e-05	1.946e-05	0.002	5.368e-06	9.785e-06	2.615e-06	2.643e-05	0.00091	0.044	0.002	3.393e-05	0.0006721	0.0003233	0.002	2.524e-05	0.017																											5	0	0.395257	0	0	0	0
58	0.0001227	0.0002076	0.002	0.0001557	6.523e-06	1.569e-05	3.171e-05	6.691e-06	1.331e-05	2.608e-05	0.027	1.723e-05	0.0001872	1.837e-05	0.007	9.357e-05																											10	0	0	0	0	0	0.094697
59	0.003	0.0003567	0.0009714	5.368e-06	3.262e-06	5.23e-06	0.0002696	3.346e-05	1.331e-05	0.0007512	0.003	0.001	0.0004934	0.003	0.001	6.683e-05
60	2.454e-05	6.486e-06	0.004	4.295e-05	6.523e-06	2.615e-06	6.343e-05	6.691e-06	6.656e-06	0.0004956	0.059	0.015	1.701e-05	0.019	0.0003282	0.0001337
61	6.136e-06	7.784e-05	1.359e-05	2.147e-05	3.262e-06	7.844e-06	2.114e-05	1.338e-05	0.011	1.565e-05	0.001	8.617e-06	0.0002212	0.002	0.000467	0.063
62	4.908e-05	0.0004605	0.001	6.442e-05	0.002	2.615e-06	0.0001533	7.36e-05	0.003	3.652e-05	0.003	0.000224	0.0002212	0.964	0.007	0.001
63	0.005	4.54e-05	0.018	5.368e-06	3.262e-06	2.615e-06	5.286e-06	2.007e-05	0.04	0.006	6.787e-05	6.032e-05	0.004	0.004	6.311e-05	1.337e-05
64	6.136e-06	0.004	4.076e-05	0.019	0.0005023	2.615e-06	5.286e-06	0.0001137	0.086	0.015	5.656e-05	0.012	0.0009868	0.011	0.001	0.006
65	2.454e-05	9.081e-05	0.0001223	0.029	0.0001598	5.23e-06	5.286e-06	4.015e-05	6.656e-06	0.004	0.000147	1.723e-05	0.0004083	0.0004041	0.034	0.001
66	6.136e-06	0.0003178	0.001	5.368e-06	0.0003686	1.307e-05	1.057e-05	6.691e-06	0.175	0.002	2.262e-05	0.0002154	6.806e-05	0.0006061	0.003	1.337e-05
67	0.0001534	3.892e-05	0.008	0.0003865	0.001	4.445e-05	0.015	2.007e-05	0.0003062	4.695e-05	0.001	0.003	8.507e-05	0.0001102	3.786e-05	1.337e-05
68	1.227e-05	0.002	6.793e-06	3.758e-05	3.262e-06	2.615e-06	5.286e-06	0.000368	1.331e-05	0.0002139	0.0003393	4.308e-05	0.0001361	0.0003122	0.0005301	1.337e-05
69	0.0005583	0.508	0.006	0.0001396	3.262e-06	2.092e-05	2.114e-05	0.029	6.656e-06	0.0003078	1.131e-05	1.723e-05	6.806e-05	0.0008816	0.0002019	0.000802
70	3.068e-05	2.595e-05	5.435e-05	5.368e-06	1.957e-05	2.615e-06	5.286e-06	1.338e-05	0.252	0.004	0.002	6.893e-05	8.507e-05	0.002	2.524e-05	6.683e-05
71	0.012	0.002	0.0007676	1.611e-05	6.523e-06	2.615e-06	5.286e-06	4.015e-05	6.656e-06	0.0008921	0.024	0.002	8.507e-05	0.003	0.003	5.347e-05
72	7.976e-05	0.002	0.001	5.368e-06	3.588e-05	5.23e-06	5.286e-06	8.698e-05	0.01	5.217e-05	2.262e-05	8.617e-06	0.001	0.003	0.003	0.002
73	6.136e-06	0.0001686	0.0003057	0.0001127	0.006	5.23e-06	1.057e-05	0.0001071	1.997e-05	0.0003287	0.001	8.617e-06	0.0001021	9.184e-05	0.0002398	4.01e-05
74	2.454e-05	2.595e-05	0.006	6.442e-05	0.0002577	0.004	1.586e-05	0.02	1.331e-05	5.217e-06	3.393e-05	0.0001034	1.701e-05	0.003	0.0003029	4.01e-05
75	0.0006688	0.004	0.003	0.004	3.262e-06	5.23e-06	5.286e-06	6.691e-06	0.001	0.015	2.262e-05	0.0007152	0.0002042	0.0005877	0.011	5.347e-05
76	1.841e-05	0.0002595	0.004	0.001	0.001	2.615e-06	1.057e-05	2.007e-05	3.994e-05	3.652e-05	0.0004072	0.000224	0.0005445	0.097	0.0002019	0.002
77	6.136e-06	0.001	0.0001087	3.221e-05	1.305e-05	2.615e-06	1.586e-05	2.007e-05	6.656e-06	0.0005999	0.007	0.0001723	8.507e-05	1.837e-05	0.002	1.337e-05
78	6.136e-06	0.002	0.001	0.002	3.262e-06	2.615e-06	5.286e-06	6.691e-06	2.663e-05	0.002	0.0001697	6.032e-05	0.0001361	0.003	0.0002524	0.0008822
79	1.227e-05	0.001	0.004	0.0007945	0.0002935	2.615e-06	5.286e-06	0.0001606	6.656e-06	0.000819	0.002	0.003	0.0001872	0.0004592	0.007	0.0001203
80	0.016	6.486e-06	4.076e-05	0.000612	0.001	7.844e-06	5.286e-06	0.0004751	0.107	0.0005373	0.0005316	7.755e-05	0.001	3.673e-05	0.001	1.337e-05
81	3.068e-05	0.0001557	0.042	1.074e-05	0.000561	1.569e-05	1.057e-05	0.0001405	1.331e-05	0.0001826	0.002	8.617e-06	0.0002042	0.0003857	0.002	0.0002005
82	6.136e-06	0.013	0.003	0.012	6.523e-06	1.046e-05	4.228e-05	2.676e-05	0.006	5.217e-06	0.001	7.755e-05	8.507e-05	0.0002204	8.835e-05	0.282
83	0.0001902	3.892e-05	0.0005638	0.158	3.262e-06	2.615e-06	2.114e-05	0.006	6.656e-06	5.217e-05	4.525e-05	0.0001379	3.403e-05	1.837e-05	0.007	0.58
84	6.136e-06	0.0009211	0.08	0.015	3.262e-06	7.844e-06	3.171e-05	6.691e-06	6.656e-06	0.0002243	7.918e-05	8.617e-06	1.701e-05	0.0001102	0.001	8.02e-05
85	3.681e-05	0.006	0.0004891	0.005	3.262e-06	7.844e-06	3.171e-05	0.0003479	1.997e-05	5.217e-06	2.262e-05	8.617e-06	8.507e-05	1.837e-05	0.002	0.0006149
86	6.136e-06	0.007	0.0009443	0.002	0.003	7.844e-06	0.0001004	1.338e-05	0.204	5.217e-06	2.262e-05	0.0003791	5.104e-05	0.0006612	0.0003786	0.021
87	4.295e-05	0.002	0.025	8.59e-05	0.0008513	2.615e-06	1.057e-05	1.338e-05	1.331e-05	0.0001096	0.069	0.0001034	0.0002042	0.0007347	0.0002524	0.001
88	6.136e-06	0.002	0.154	0.001	3.914e-05	2.615e-06	3.171e-05	6.691e-06	0.137	0.001	0.008	0.001	0.0003233	0.002	6.311e-05	0.008
89	7.363e-05	0.0001168	2.717e-05	3.758e-05	0.007	2.615e-06	2.643e-05	1.338e-05	2.663e-05	0.003	0.001	6.893e-05	1.701e-05	3.673e-05	0.0009971	0.017
90	0.000362	0.0001751	6.793e-06	2.684e-05	9.785e-06	5.23e-06	0.009	6.691e-06	1.331e-05	0.0003182	6.787e-05	0.0002068	1.701e-05	0.015	0.0004922	0.004
91	0.0007669	0.004	0.0001562	0.009	6.523e-06	2.615e-06	5.286e-06	0.0001204	6.656e-06	1.565e-05	0.002	0.002	0.0001191	0.0002571	0.0005427	0.0005614
92	0.132	6.486e-06	0.028	3.758e-05	3.262e-06	2.615e-06	1.057e-05	4.015e-05	6.656e-06	0.0003808	0.0003167	2.585e-05	0.0002892	0.0007347	0.0004291	0.002
93	5.522e-05	0.0007135	0.0001223	5.368e-06	2.609e-05	2.615e-06	1.057e-05	0.015	1.331e-05	0.004	0.0007465	2.585e-05	1.701e-05	0.0006796	0.004	0.0001069
94	6.136e-06	0.0003762	0.017	1.611e-05	6.523e-06	7.844e-06	5.286e-06	0.013	1.997e-05	0.002	0.0001244	7.755e-05	1.701e-05	1.837e-05	0.0004165	1.337e-05
95	6.136e-06	1.297e-05	6.793e-06	5.368e-06	6.523e-06	2.615e-06	1.586e-05	2.007e-05	0.193	0.01	0.0001697	1.723e-05	0.001	0.001	0.01	2.673e-05
96	0.091	0.616	0.024	0.005	8.154e-05	2.615e-06	4.757e-05	2.007e-05	6.656e-06	1.043e-05	0.004	4.308e-05	0.0002552	0.011	0.0002272	0.0002139
97	4.908e-05	7.784e-05	6.793e-06	1.074e-05	0.235	2.615e-06	1.057e-05	1.338e-05	0.002	5.217e-06	0.018	8.617e-05	1.701e-05	0.001	0.005	2.673e-05
98	3.681e-05	0.0005448	0.0001427	0.0001127	3.262e-06	5.23e-06	4.228e-05	0.000174	6.656e-06	1.565e-05	0.007	0.037	0.0003743	0.0002571	1.262e-05	0.0004277
99	0.0009326	0.002	0.0001087	0.002	1.631e-05	1.046e-05	5.286e-06	0.0001004	1.331e-05	0.006	0.005	0.0003274	0.002	0.0004775	0.0001136	0.014
100	0.0008283	0.0002659	0.0001291	0.0001664	0.003	3.661e-05	4.757e-05	8.698e-05	1.331e-05	7.825e-05	0.079	0.0001723	0.0005104	0.002	0.002	1.337e-05
101	0.000319	0.001	0.000591	0.0002469	3.262e-06	2.615e-06	5.286e-06	4.015e-05	6.656e-06	5.217e-06	0.01	0.001	8.507e-05	0.0001286	0.0002146	0.069
102	6.136e-05	0.003	0.013	0.002	2.609e-05	2.615e-06	5.286e-05	5.353e-05	6.656e-06	1.565e-05	0.0003393	2.585e-05	0.0002042	0.0006796	0.0001136	0.001
103	1.227e-05	1.297e-05	0.012	5.368e-06	3.262e-06	2.615e-06	1.057e-05	1.338e-05	1.331e-05	2.608e-05	0.0001131	1.723e-05	0.0005274	0.0002388	0.0004418	0.002
104	4.908e-05	0.0006551	2.038e-05	0.127	1.631e-05	1.569e-05	2.114e-05	0.002	0.017	5.217e-06	0.051	8.617e-06	5.104e-05	7.347e-05	0.000568	2.673e-05
105	4.908e-05	6.486e-06	4.755e-05	0.012	0.011	2.615e-06	7.928e-05	5.353e-05	2.663e-05	4.173e-05	0.0003167	8.617e-06	0.005	0.0007163	0.000568	0.0003743
106	0.0002577	0.005	0.000163	0.001	0.002	4.184e-05	5.286e-06	6.691e-06	6.656e-06	0.01	0.0001018	0.004	1.701e-05	0.002	0.05	9.357e-05
107	6.136e-06	3.892e-05	0.006	1.074e-05	1.305e-05	1.83e-05	1.057e-05	6.691e-06	6.656e-06	1.043e-05	0.0001244	0.0002413	1.701e-05	0.0008082	0.002	0.081
108	0.014	0.012	0.016	0.183	2.283e-05	0.0002092	0.002	6.691e-06	6.656e-06	0.005	0.038	0.0002326	8.507e-05	0.0003857	0.0007447	0.162
109	1.841e-05	0.001	6.793e-06	0.009	3.262e-06	2.615e-06	5.286e-06	0.0001606	6.656e-06	0.004	5.656e-05	1.723e-05	0.0005955	0.001	0.008	0.000147
110	0.007	8.432e-05	0.004	0.118	2.609e-05	2.615e-06	4.228e-05	4.015e-05	0.0001065	0.005	2.262e-05	6.893e-05	6.806e-05	0.002	0.0001136	0.001
111	1.227e-05	2.595e-05	0.011	0.028	3.262e-06	1.569e-05	2.643e-05	6.691e-06	6.656e-06	2.087e-05	0.003	2.585e-05	1.701e-05	0.029	0.0009466	0.001
112	2.454e-05	7.135e-05	0.0009714	0.108	1.957e-05	2.615e-06	5.286e-06	6.691e-06	2.663e-05	0.0005425	2.262e-05	0.004	3.403e-05	0.0002755	0.0007573	6.683e-05
113	7.363e-05	7.784e-05	0.0003872	0.002	3.588e-05	7.844e-06	1.057e-05	1.338e-05	0.293	5.217e-06	0.0002602	3.447e-05	0.0007656	0.003	0.002	0.083
114	0.0005706	0.0004021	0.003	0.0006335	1.305e-05	2.615e-06	5.286e-06	6.691e-06	0.001	0.0009494	0.0001584	2.585e-05	0.0001361	0.0008265	0.0005553	0.031
115	6.136e-06	0.0006227	6.793e-06	0.003	2.283e-05	2.615e-06	5.286e-06	3.346e-05	6.656e-06	0.0007669	1.131e-05	0.0001034	6.806e-05	0.003	0.0004039	0.002
116	6.749e-05	6.486e-06	0.133	5.368e-06	4.892e-05	2.615e-06	4.757e-05	0.002	0.0002197	0.004	0.0009162	0.0006635	0.0001872	0.0001102	8.835e-05	0.003
117	0.163	0.001	6.793e-06	0.001	3.262e-05	5.23e-06	2.114e-05	2.676e-05	1.997e-05	0.0005843	0.0009501	6.032e-05	0.026	0.000551	0.002	0.0001069
118	1.227e-05	0.0002465	0.0005435	0.002	3.262e-06	8.89e-05	5.286e-06	7.36e-05	2.663e-05	1.043e-05	0.0003846	8.617e-06	0.0002042	0.006	0.0002146	1.337e-05
119	0.043	5.189e-05	0.015	0.024	0.0005088	2.092e-05	1.586e-05	3.346e-05	1.331e-05	0.0002504	0.003	0.0001723	0.0003573	0.003	0.0005301	0.0004946
120	1.841e-05	1.297e-05	6.793e-06	0.112	3.262e-06	2.092e-05	1.057e-05	0.01	1.331e-05	2.087e-05	2.262e-05	2.585e-05	0.0002042	0.000551	0.001	0.0006282
121	0.0003006	0.0003373	0.0005706	0.092	3.262e-06	1.307e-05	5.286e-06	1.338e-05	1.331e-05	0.0001148	0.006	0.0001465	0.001	0.017	1.262e-05	1.337e-05
122	6.136e-06	3.243e-05	0.005	0.025	6.523e-06	5.23e-06	1.057e-05	6.022e-05	6.656e-06	0.0006208	0.0001244	6.032e-05	3.403e-05	9.184e-05	0.005	0.0004277
123	2.454e-05	0.0001103	0.002	6.442e-05	0.0004077	4.707e-05	0.0002537	1.338e-05	0.003	5.217e-06	0.0007013	2.585e-05	0.0007827	0.004	0.001	5.347e-05
124	0.001	0.0005967	4.755e-05	1.074e-05	6.523e-06	5.491e-05	5.286e-06	2.676e-05	0.001	1.043e-05	0.078	0.000112	0.0004083	0.0002939	0.004	0.0004678
125	0.317	0.0008562	0.003	9.126e-05	0.003	5.23e-06	5.286e-06	1.338e-05	1.331e-05	1.565e-05	0.004	0.001	1.701e-05	0.185	2.524e-05	9.357e-05
126	1.841e-05	0.0003567	4.076e-05	4.295e-05	3.262e-06	0.0001229	3.7e-05	6.691e-06	0.402	0.001	7.918e-05	3.447e-05	6.806e-05	0.000202	0.016	2.673e-05
127	0.241	0.041	6.114e-05	0.012	9.785e-06	2.353e-05	5.286e-06	4.015e-05	6.656e-06	6.26e-05	0.004	8.617e-06	5.104e-05	3.673e-05	0.0001893	5.347e-05
128	4.295e-05	0.002	0.002	1.074e-05	3.262e-06	2.615e-06	3.171e-05	0.01	0.006	1.565e-05	7.918e-05	1.723e-05	1.701e-05	0.0003673	2.524e-05	0.0004277
129	1.841e-05	0.016	0.004	0.005	9.785e-06	2.876e-05	5.286e-06	0.403	1.331e-05	0.0004695	0.021	1.723e-05	0.088	0.0003673	0.044	0.005
130	3.681e-05	0.002	0.009	9.663e-05	3.262e-06	2.615e-06	3.171e-05	1.338e-05	6.656e-06	0.0002139	1.131e-05	8.617e-06	3.403e-05	0.002	0.002	1.337e-05
131	0.059	0.0001232	0.011	0.0004134	0.0001142	2.615e-06	5.286e-06	0.005	6.656e-06	0.019	0.053	0.005	3.403e-05	0.003	1.262e-05	0.0001203
132	1.841e-05	3.892e-05	0.045	1.074e-05	3.262e-06	2.615e-06	5.286e-06	0.0003814	0.0005325	0.003	7.918e-05	0.006	0.0001021	0.009	1.262e-05	8.02e-05
133	5.522e-05	9.081e-05	0.023	0.103	3.262e-06	5.23e-06	0.0002431	6.691e-06	6.656e-06	0.001	5.656e-05	5.17e-05	3.403e-05	5.51e-05	0.005	0.0003876
134	0.072	0.0005448	1.359e-05	2.684e-05	9.132e-05	9.413e-05	4.228e-05	0.03	0.002	0.0007356	2.262e-05	0.0007238	3.403e-05	0.002	0.0002903	0.003
135	1.227e-05	0.002	0.0005571	0.013	6.523e-06	2.615e-06	5.286e-06	1.338e-05	1.331e-05	5.738e-05	0.002	7.755e-05	0.0002552	0.167	0.0005301	0.033
136	6.136e-06	0.002	0.0001087	5.368e-06	9.458e-05	2.615e-06	2.114e-05	1.338e-05	0.002	0.0002087	0.015	2.585e-05	0.0003573	0.0001102	0.003	1.337e-05
137	7.363e-05	0.0002465	0.019	5.368e-06	0.034	1.569e-05	5.286e-06	0.0001405	6.656e-06	1.043e-05	1.131e-05	1.723e-05	3.403e-05	0.0008082	0.0006311	0.000254
138	6.136e-06	0.0005838	8.831e-05	0.001	9.785e-06	7.844e-06	5.286e-06	2.007e-05	1.997e-05	5.217e-06	1.131e-05	0.007	0.0004934	0.007	1.262e-05	0.01
139	3.681e-05	0.0001103	0.000788	0.011	3.262e-06	7.844e-06	1.586e-05	1.338e-05	0.002	6.26e-05	0.003	8.617e-06	5.104e-05	0.0004224	0.000101	0.06
140	6.136e-06	2.595e-05	0.003	5.368e-06	3.262e-06	5.23e-06	3.171e-05	6.691e-06	2.663e-05	0.002	1.131e-05	0.0004653	0.0006636	1.837e-05	0.04	0.0009758
141	9.817e-05	3.892e-05	1.359e-05	0.003	3.262e-06	3.138e-05	5.286e-06	1.338e-05	6.656e-06	2.608e-05	2.262e-05	0.0002068	1.701e-05	0.0002755	0.0006563	0.007
142	0.108	0.008	0.0001087	0.001	6.523e-06	2.615e-06	3.171e-05	0.0001874	0.0002197	3.13e-05	0.045	9.478e-05	3.403e-05	0.003	2.524e-05	0.002
143	6.136e-06	0.001	0.015	0.0004724	7.828e-05	7.844e-06	3.171e-05	6.691e-06	6.656e-06	5.217e-06	0.065	0.002	1.701e-05	0.001	0.081	0.068
144	1.227e-05	0.003	2.038e-05	5.368e-06	0.0007143	2.615e-06	1.586e-05	6.691e-06	1.997e-05	2.087e-05	0.0002375	0.0003188	5.104e-05	3.673e-05	1.262e-05	0.001
145	3.068e-05	0.0007329	1.359e-05	0.0006818	9.785e-06	2.615e-06	0.00037	6.691e-06	1.331e-05	0.0002087	0.0007465	0.0001206	6.806e-05	0.0006245	0.004	0.0001337
146	1.227e-05	0.002	0.0001427	0.0001933	1.957e-05	2.092e-05	5.286e-06	6.022e-05	0.018	0.004	0.0001018	0.003	0.0002212	1.837e-05	1.262e-05	0.002
147	0.059	0.0002789	0.034	5.368e-06	3.262e-06	2.353e-05	2.643e-05	0.013	1.331e-05	0.142	7.918e-05	0.0003102	0.0001191	1.837e-05	0.0001515	0.023
148	1.227e-05	0.0007005	0.0003125	0.003	9.785e-06	1.569e-05	0.0002273	0.003	0.0001797	1.565e-05	0.086	1.723e-05	3.403e-05	0.0005877	0.0001893	4.01e-05
149	6.136e-06	0.0007524	0.004	3.221e-05	7.175e-05	8.367e-05	8.985e-05	0.0003346	0.0002396	5.217e-06	0.005	2.585e-05	8.507e-05	0.0004041	0.0007825	5.347e-05
150	1.227e-05	6.486e-06	0.07	0.001	6.523e-06	2.615e-06	1.057e-05	2.007e-05	0.007	1.565e-05	4.525e-05	0.0001379	0.0007656	0.015	0.0009845	0.000401
151	6.136e-06	0.003	2.717e-05	3.758e-05	1.305e-05	7.844e-06	8.457e-05	6.691e-06	6.656e-06	5.217e-06	0.001	0.0007496	5.104e-05	7.347e-05	0.004	2.673e-05
152	3.681e-05	0.0008043	0.0002378	0.056	2.609e-05	7.06e-05	5.286e-06	7.36e-05	0.0001132	2.608e-05	2.262e-05	0.0003274	1.701e-05	0.0004775	2.524e-05	0.002
153	1.227e-05	8.432e-05	6.793e-06	0.0006818	7.502e-05	2.615e-06	0.0006078	3.346e-05	6.656e-06	5.217e-06	0.0002036	0.0002413	1.701e-05	0.0001286	1.262e-05	0.0001069
154	0.024	0.027	0.445	0.0004617	3.262e-06	1.046e-05	5.286e-06	0.0003412	0.015	0.0001356	0.0001357	8.617e-06	0.0009188	0.001	5.049e-05	0.001
155	0.066	0.0001946	0.001	0.000714	3.262e-06	2.615e-06	0.0005338	1.338e-05	6.656e-06	0.001	4.525e-05	7.755e-05	0.002	0.0003857	2.524e-05	0.021
156	6.136e-06	0.0006357	1.359e-05	0.002	1.631e-05	1.307e-05	5.286e-06	2.007e-05	6.656e-06	0.000193	0.598	0.0007755	0.002	0.0002388	0.002	0.0004277
157	0.0008958	0.0001103	1.359e-05	0.0007301	0.0005969	7.844e-06	1.586e-05	2.007e-05	0.004	0.0003443	0.0001018	0.0003619	5.104e-05	0.002	0.002	0.01
158	0.012	4.54e-05	0.002	0.0003167	3.262e-06	5.23e-06	1.057e-05	4.015e-05	6.656e-06	0.002	0.002	1.723e-05	0.0001701	0.0009735	0.005	6.683e-05
159	1.227e-05	0.002	0.029	0.002	0.002	2.615e-06	5.286e-06	0.012	6.656e-06	3.13e-05	4.525e-05	8.617e-06	1.701e-05	0.0001837	6.311e-05	0.269
160	6.136e-06	0.0001881	0.0008763	0.161	3.262e-06	5.23e-06	0.029	0.0002208	6.656e-06	0.001	0.0001018	0.0006118	3.403e-05	1.837e-05	0.042	2.673e-05
161	2.454e-05	0.013	0.002	1.611e-05	0.0007991	2.615e-06	3.171e-05	4.015e-05	0.0006124	1.043e-05	2.262e-05	0.002	0.0001021	1.837e-05	1.262e-05	0.0003876
162	0.006	0.0002205	2.038e-05	5.368e-06	0.0001663	5.23e-06	1.586e-05	3.346e-05	6.656e-06	0.009	9.049e-05	0.0002757	0.0001021	0.001	0.016	0.0002139
163	7.363e-05	0.002	0.0006318	0.014	3.262e-06	5.23e-06	6.343e-05	1.338e-05	1.997e-05	0.004	0.0008257	8.617e-06	1.701e-05	0.0007531	0.0004039	2.673e-05
164	1.227e-05	8.432e-05	6.793e-06	0.0006388	6.523e-06	2.615e-06	2.114e-05	0.076	0.014	0.0005165	0.022	8.617e-05	8.507e-05	0.028	1.262e-05	8.02e-05
165	0.009	0.0002205	2.038e-05	6.442e-05	6.523e-06	2.615e-06	4.228e-05	6.691e-06	0.002	1.043e-05	0.0007126	0.001	0.0001191	9.184e-05	0.0001262	5.347e-05
166	5.522e-05	1.946e-05	0.004	0.000102	4.566e-05	3.661e-05	0.002	0.0001405	6.656e-06	5.738e-05	0.0006334	0.038	3.403e-05	0.013	1.262e-05	0.001
167	0.009	5.189e-05	8.152e-05	3.221e-05	6.523e-06	2.615e-06	0.0001691	5.353e-05	0.021	0.0001043	6.787e-05	1.723e-05	0.0005274	3.673e-05	0.001	0.252
168	1.227e-05	0.0001557	0.0005095	2.684e-05	0.002	2.615e-06	2.114e-05	0.001	6.656e-06	0.0001722	2.262e-05	1.723e-05	0.0002382	0.0002204	3.786e-05	4.01e-05
169	1.227e-05	6.486e-06	0.0001766	0.086	3.262e-06	2.615e-06	2.643e-05	1.338e-05	6.656e-06	0.0001252	0.0001244	0.0001034	0.0001191	0.0001469	0.002	0.002
170	6.136e-06	1.297e-05	0.03	5.368e-06	0.008	1.569e-05	5.286e-06	1.338e-05	1.997e-05	2.608e-05	0.068	0.0002585	3.403e-05	0.0006245	1.262e-05	0.005
171	6.136e-06	1.946e-05	0.001	0.001	1.631e-05	7.844e-06	0.000259	0.04	0.000426	0.0003026	0.0007805	0.0003619	0.0006976	0.0003306	0.003	0.002
172	6.136e-06	5.189e-05	0.008	2.147e-05	0.0002642	0.006	1.586e-05	1.338e-05	3.328e-05	1.565e-05	0.0006674	0.001	0.0003403	0.02	0.0001515	0.003
173	6.136e-06	6.486e-05	0.0003668	1.611e-05	2.935e-05	2.615e-06	5.286e-06	6.691e-06	0.015	5.217e-06	0.01	3.447e-05	0.0001021	1.837e-05	0.0001136	2.673e-05
174	0.000319	0.003	6.793e-06	5.368e-06	3.262e-06	7.844e-06	5.286e-06	2.676e-05	6.656e-06	2.087e-05	0.205	0.002	1.701e-05	3.673e-05	0.0001515	0.002
175	1.841e-05	1.946e-05	6.793e-06	1.074e-05	0.0002218	1.307e-05	1.586e-05	4.684e-05	3.994e-05	0.0004904	9.049e-05	9.478e-05	0.0005955	1.837e-05	0.0002272	0.003
176	6.136e-06	1.946e-05	0.0001019	0.002	6.523e-06	0.011	9.514e-05	0.007	1.331e-05	2.087e-05	0.0003054	0.0001206	0.0001361	0.002	1.262e-05	1.012
177	6.136e-06	0.0002076	0.0005978	1.074e-05	0.001	2.615e-06	3.7e-05	2.007e-05	6.656e-06	0.003	0.0007126	0.0002326	1.701e-05	0.002	0.005	0.08
178	0.12	3.243e-05	0.022	1.074e-05	0.0001892	1.307e-05	0.0001691	1.338e-05	1.997e-05	3.13e-05	1.131e-05	0.0001206	0.004	1.837e-05	0.0006311	0.001
179	1.841e-05	0.003	6.793e-06	2.684e-05	0.003	5.23e-06	0.0006501	6.691e-06	0.0008653	5.217e-05	1.131e-05	8.617e-06	0.0008337	0.003	3.786e-05	0.0005614
180	1.227e-05	0.001	0.012	1.074e-05	6.523e-06	1.046e-05	1.586e-05	0.000174	6.656e-06	3.13e-05	3.393e-05	1.723e-05	0.0007997	7.347e-05	0.0003786	0.0005881
181	3.681e-05	0.004	0.007	0.0001074	8.806e-05	5.23e-06	5.286e-06	1.338e-05	0.248	0.007	0.002	0.0001465	0.0001021	1.837e-05	0.002	0.0004411
182	3.681e-05	0.0001751	4.076e-05	0.023	9.785e-06	2.615e-06	1.057e-05	6.691e-05	6.656e-06	0.002	0.113	2.585e-05	0.04	7.347e-05	0.001	9.357e-05
183	0.006	0.002	6.793e-06	8.053e-05	0.005	7.844e-06	2.643e-05	0.001	3.994e-05	1.043e-05	0.063	1.723e-05	5.104e-05	0.0008633	0.003	2.673e-05
184	0.0001166	0.003	0.002	0.006	3.262e-06	2.615e-06	5.286e-06	0.0004215	1.331e-05	0.001	0.0001923	0.008	0.0001021	0.0005694	1.262e-05	0.0003342
185	0.0002393	0.0001038	0.0002446	0.004	2.935e-05	5.23e-05	3.171e-05	0.008	1.331e-05	0.003	0.005	0.0002499	0.001	1.837e-05	0.002	1.337e-05
186	1.227e-05	2.595e-05	0.078	0.006	3.262e-06	7.844e-06	5.286e-06	6.691e-06	6.656e-06	5.217e-06	1.131e-05	6.893e-05	0.0002212	1.837e-05	1.262e-05	1.337e-05
187	6.136e-06	0.0001103	1.359e-05	0.02	9.785e-06	2.615e-06	4.228e-05	1.338e-05	6.656e-06	0.002	0.004	8.617e-06	3.403e-05	0.0004408	1.262e-05	0.001
188	6.136e-06	0.019	6.793e-06	0.0002577	3.262e-06	2.615e-06	0.003	2.007e-05	6.656e-06	5.217e-06	2.262e-05	4.308e-05	0.725	0.001	0.0004796	0.0008822
189	6.136e-06	0.00048	6.793e-06	0.001	3.262e-06	5.23e-06	1.057e-05	0.0002007	1.331e-05	5.217e-06	3.393e-05	0.0005515	0.0003063	1.837e-05	2.524e-05	0.0002272
190	2.454e-05	0.002	0.123	0.019	0.0008284	2.615e-06	5.286e-06	6.691e-06	6.656e-06	5.217e-05	0.0001018	4.308e-05	0.001	0.01	0.002	1.337e-05
191	2.454e-05	0.002	0.008	0.005	6.523e-06	1.83e-05	3.7e-05	8.698e-05	1.331e-05	4.695e-05	0.0007465	0.0003533	3.403e-05	0.0001469	2.524e-05	0.0006149
192	1.841e-05	0.021	0.0004552	0.0001718	3.262e-06	7.844e-06	5.286e-06	1.338e-05	0.002	0.0001096	0.023	6.893e-05	0.0001531	0.001	1.262e-05	0.001
193	0.107	1.297e-05	0.0004891	0.002	1.631e-05	5.23e-06	2.114e-05	2.007e-05	0.006	4.173e-05	0.003	8.617e-06	0.002	0.0001286	0.003	4.01e-05
194	0.001	0.003	0.0004687	2.147e-05	3.262e-06	1.307e-05	2.114e-05	2.007e-05	6.656e-06	5.217e-06	0.000181	0.001	0.0009018	0.0002204	0.003	0.0005748
195	2.454e-05	0.013	0.009	2.684e-05	0.0005023	4.184e-05	5.286e-06	0.002	4.659e-05	5.217e-06	0.005	0.002	1.701e-05	1.837e-05	0.005	0.0009357
196	6.136e-06	0.019	0.069	0.003	9.785e-06	2.615e-06	2.114e-05	6.691e-06	0.0005791	5.217e-06	1.131e-05	8.617e-06	1.701e-05	0.0009551	0.0004544	0.0001203
197	0.016	0.0001038	0.0002038	0.0009663	3.262e-06	2.876e-05	5.814e-05	6.691e-06	1.331e-05	2.087e-05	0.002	2.585e-05	0.0001021	0.002	0.0007952	0.0002941
198	6.136e-06	0.002	8.831e-05	1.074e-05	6.523e-06	2.615e-06	1.057e-05	6.691e-05	0.002	2.087e-05	0.0001018	0.008	1.701e-05	0.0004959	1.262e-05	0.0002673
199	6.136e-06	0.018	0.001	2.684e-05	0.0005447	2.615e-06	0.0006396	0.0001606	6.656e-06	0.002	0.000509	2.585e-05	0.0003403	0.001	2.524e-05	0.0002005
200	6.136e-06	3.243e-05	0.0002717	0.004	0.0001598	0.0001726	1.586e-05	6.691e-06	6.656e-06	0.001	0.001	0.0002499	3.403e-05	0.002	0.0007825	0.024
201	2.454e-05	0.003	6.793e-06	4.295e-05	0.0005316	5.23e-06	1.586e-05	6.691e-06	6.656e-06	1.565e-05	9.049e-05	8.617e-06	0.006	0.003	0.0003029	0.0002941
202	3.068e-05	0.005	3.397e-05	1.074e-05	5.871e-05	7.844e-06	4.228e-05	6.691e-06	0.0005325	2.608e-05	0.0002828	5.17e-05	0.0004254	1.837e-05	0.0003786	0.002
203	2.454e-05	0.004	0.0005571	0.023	3.588e-05	2.615e-06	1.057e-05	5.353e-05	0.004	0.0001722	0.0001018	0.0004481	3.403e-05	0.002	0.0001388	0.006
204	0.001	0.001	6.793e-06	0.019	0.004	5.23e-06	1.586e-05	2.007e-05	0.002	2.087e-05	0.001	1.723e-05	0.0002212	0.004	0.0001136	0.003
205	0.0009142	0.0007978	6.793e-06	0.0004671	0.001	2.615e-06	5.286e-06	0.008	0.0003395	1.043e-05	9.049e-05	0.001	1.701e-05	0.633	0.002	0.001
206	0.028	0.0008951	0.0004484	0.035	0.004	5.23e-06	8.457e-05	2.676e-05	6.656e-06	9.912e-05	1.131e-05	0.002	0.003	0.002	0.008	0.0002005
207	6.136e-05	0.017	1.359e-05	5.368e-06	0.0008252	2.615e-06	3.171e-05	3.346e-05	0.013	0.0001982	0.0001018	0.001	5.104e-05	0.002	1.262e-05	1.337e-05
208	3.068e-05	0.003	0.002	0.074	7.502e-05	2.615e-06	0.007	6.691e-06	6.656e-06	1.043e-05	0.001	2.585e-05	0.0004083	0.012	0.006	1.337e-05
209	0.01	0.116	0.002	1.611e-05	0.0005153	5.23e-06	8.457e-05	4.684e-05	0.056	0.002	0.0008257	4.308e-05	0.0002212	1.837e-05	0.006	0.0001871
210	2.454e-05	0.118	0.015	3.758e-05	3.262e-06	1.046e-05	5.286e-06	0.503	2.663e-05	8.347e-05	2.262e-05	5.17e-05	1.701e-05	0.027	0.001	0.004
211	0.0005215	3.892e-05	0.0003397	5.368e-06	3.262e-06	5.23e-06	5.286e-06	6.691e-06	6.656e-06	0.0002191	3.393e-05	0.0003619	1.701e-05	0.0002571	3.786e-05	1.337e-05
212	0.0004602	6.486e-06	0.001	5.368e-06	2.609e-05	1.307e-05	0.0004281	6.691e-06	6.656e-06	2.608e-05	0.001	2.585e-05	0.0002212	0.002	0.0009088	0.009
213	2.454e-05	0.015	6.793e-06	0.0001825	0.006	2.615e-06	2.643e-05	1.338e-05	6.656e-06	0.002	4.525e-05	0.000112	3.403e-05	0.015	0.003	0.773
214	0.004	0.0003308	6.793e-06	1.074e-05	3.262e-05	2.615e-06	7.928e-05	6.691e-06	0.004	5.217e-06	0.973	8.617e-06	1.701e-05	0.0001102	0.0006689	0.018
215	0.017	6.486e-05	6.793e-06	0.0002684	3.588e-05	2.876e-05	8.457e-05	6.691e-06	6.656e-06	7.825e-05	0.0001584	1.723e-05	1.701e-05	0.0005877	1.262e-05	0.002
216	0.0002147	0.0008238	6.793e-06	0.005	0.0008317	2.615e-06	2.114e-05	2.007e-05	0.005	0.0001148	4.525e-05	0.000336	3.403e-05	7.347e-05	2.524e-05	0.018
217	0.004	2.595e-05	0.0001359	5.368e-06	0.0002511	2.615e-06	5.286e-05	6.691e-06	0.047	2.087e-05	0.000181	8.617e-06	0.0003233	0.001	0.002	0.006
218	1.227e-05	5.838e-05	2.717e-05	5.368e-06	2.283e-05	4.184e-05	0.227	1.338e-05	1.331e-05	0.0001565	0.003	1.723e-05	0.0001531	0.001	3.786e-05	0.0001871
219	6.136e-06	6.486e-06	0.004	0.0001449	1.631e-05	7.844e-06	1.057e-05	0.0001539	0.1	0.002	0.004	3.447e-05	8.507e-05	0.0001837	0.0008961	0.000147
220	1.841e-05	6.486e-06	0.0001495	3.221e-05	9.785e-06	1.569e-05	2.114e-05	1.338e-05	0.008	0.003	0.005	0.000853	0.0007486	7.347e-05	0.001	1.337e-05
221	1.227e-05	0.002	0.0002921	0.0006603	3.262e-06	2.092e-05	1.057e-05	0.000174	6.656e-06	8.868e-05	0.096	0.0009306	1.701e-05	0.007	1.262e-05	1.337e-05
222	2.454e-05	6.486e-06	6.793e-06	5.368e-06	9.785e-06	5.23e-06	5.286e-06	0.001	0.006	1.565e-05	0.001	1.723e-05	1.701e-05	7.347e-05	1.262e-05	0.002
223	0.047	0.002	0.031	1.611e-05	2.609e-05	2.092e-05	5.286e-06	4.015e-05	6.656e-06	0.0006156	1.131e-05	0.002	1.701e-05	0.001	0.0006689	0.006
224	6.136e-06	0.007	0.004	5.368e-06	0.0003164	5.23e-06	5.286e-06	0.0001338	1.331e-05	3.13e-05	0.0006447	0.0004136	0.003	0.0006245	0.0009719	0.0002005
225	3.681e-05	0.002	6.793e-06	1.611e-05	2.283e-05	1.307e-05	5.286e-06	3.346e-05	0.0001265	8.347e-05	3.393e-05	0.002	8.507e-05	0.0002755	0.032	1.337e-05
226	3.068e-05	0.001	1.359e-05	0.003	9.785e-06	2.615e-06	5.286e-06	6.691e-06	2.663e-05	0.0003547	1.131e-05	0.0001292	0.0001701	9.184e-05	0.0009088	0.014
227	0.009	0.000493	2.038e-05	3.758e-05	1.631e-05	5.23e-06	1.057e-05	6.691e-06	0.023	5.738e-05	1.131e-05	0.0001809	0.002	0.0005694	0.024	0.0002941
228	6.136e-06	6.486e-06	0.0002989	5.905e-05	0.002	2.615e-06	5.286e-06	6.691e-06	0.006	2.087e-05	1.131e-05	8.617e-05	1.701e-05	0.002	3.786e-05	0.009
229	1.227e-05	0.0004476	0.02	0.0001342	2.283e-05	7.844e-06	1.586e-05	0.0001071	6.656e-06	1.565e-05	0.0003733	0.0001551	3.403e-05	9.184e-05	0.01	0.066
230	1.227e-05	0.005	0.0004144	0.011	0.0006751	1.569e-05	1.057e-05	0.035	0.002	0.0001826	6.787e-05	0.018	0.0002382	0.044	0.0004418	0.005
231	0.0001657	0.0003567	6.793e-06	0.0002255	9.785e-06	2.092e-05	2.114e-05	6.691e-06	6.656e-06	1.043e-05	0.002	0.002	3.15	1.837e-05	1.262e-05	9.357e-05
232	3.068e-05	0.002	2.038e-05	1.611e-05	7.828e-05	1.046e-05	5.814e-05	0.605	6.656e-06	0.004	6.787e-05	5.17e-05	3.403e-05	1.837e-05	0.0001767	1.337e-05
233	3.681e-05	0.001	4.755e-05	1.074e-05	0.000362	2.615e-06	2.643e-05	1.338e-05	0.007	0.003	0.0003959	3.447e-05	0.122	0.007	0.000568	0.004
234	1.841e-05	0.0006811	1.359e-05	0.0009717	9.785e-06	7.844e-06	5.286e-06	0.0004951	6.656e-06	0.0001461	6.787e-05	0.0009651	5.104e-05	1.837e-05	0.068	0.005
235	6.136e-06	0.006	0.062	2.147e-05	0.000773	7.844e-06	2.114e-05	6.691e-06	6.656e-06	2.087e-05	1.131e-05	1.723e-05	0.0001021	0.004	0.0002777	6.683e-05
236	0.083	3.892e-05	0.002	0.009	9.785e-06	2.876e-05	1.057e-05	2.676e-05	6.656e-06	4.695e-05	0.0007126	0.0001292	1.701e-05	0.001	0.007	4.01e-05
237	0.0003927	5.838e-05	0.003	0.016	0.003	2.615e-06	5.286e-06	0.067	6.656e-06	5.217e-06	3.393e-05	0.0006462	0.0002382	5.51e-05	1.262e-05	0.0007753
238	0.016	0.0003049	1.359e-05	0.001	9.785e-06	2.615e-06	5.286e-06	2.676e-05	0.005	1.043e-05	0.021	5.17e-05	5.104e-05	1.837e-05	0.007	0.027
239	1.227e-05	0.0001492	0.789	5.368e-06	1.957e-05	2.615e-06	0.053	2.007e-05	6.656e-06	5.217e-06	0.0004185	6.032e-05	0.0001872	1.837e-05	0.0003913	0.0007887
240	0.012	0.0006551	0.001	0.0003758	6.523e-06	5.23e-06	1.057e-05	0.0001004	1.331e-05	0.0009494	0.0001923	1.723e-05	6.806e-05	0.017	0.019	0.0001738
241	6.136e-06	6.486e-05	0.005	0.0005744	0.0002185	2.615e-06	0.111	1.338e-05	9.319e-05	1.565e-05	1.131e-05	8.617e-06	0.0001191	0.0001102	0.001	0.0002807
242	0.026	0.0006032	3.397e-05	0.0001127	1.957e-05	7.844e-06	4.228e-05	0.001	1.331e-05	0.098	0.002	0.0002326	5.104e-05	0.002	1.262e-05	1.337e-05
243	3.681e-05	0.12	0.0007676	8.59e-05	0.0006425	2.615e-06	0.098	0.01	1.331e-05	0.002	0.009	0.0006204	3.403e-05	0.008	0.004	0.000548
244	6.136e-06	0.065	6.793e-05	0.0006281	3.262e-05	3.138e-05	1.057e-05	6.691e-06	6.656e-06	5.217e-06	0.001	8.617e-05	3.403e-05	0.0006245	0.0002146	1.337e-05
245	1.227e-05	0.002	6.793e-06	0.0006442	3.262e-06	2.615e-06	5.286e-06	1.338e-05	6.656e-06	0.002	1.131e-05	0.007	0.0003573	0.023	0.003	0.0001871
246	6.136e-06	0.000253	0.005	0.007	6.523e-05	1.569e-05	0.051	1.338e-05	6.656e-06	5.217e-06	0.006	0.000336	1.701e-05	0.034	0.019	0.001
247	1.227e-05	0.0006292	2.717e-05	0.006	0.0001533	7.844e-06	5.286e-06	1.338e-05	6.656e-06	4.173e-05	1.131e-05	0.002	0.0004254	0.0007714	0.0001136	1.337e-05
248	0.000362	8.432e-05	0.004	0.0007677	6.523e-06	7.844e-06	5.286e-06	0.002	0.0005458	0.0002713	2.262e-05	0.0002326	0.0004083	0.017	1.262e-05	0.002
249	0.005	0.000227	0.008	5.368e-06	6.523e-06	4.445e-05	5.286e-06	0.002	1.997e-05	1.043e-05	0.0007239	8.617e-06	0.0001361	0.09	8.835e-05	0.0008555
250	1.841e-05	0.197	0.176	1.074e-05	6.523e-06	5.23e-06	2.114e-05	2.676e-05	3.328e-05	0.0004382	1.131e-05	0.0001896	3.403e-05	0.0001286	1.262e-05	1.337e-05
251	6.136e-06	0.001	0.004	3.758e-05	3.262e-06	2.615e-06	5.286e-06	4.684e-05	6.656e-06	1.043e-05	0.0001131	0.037	6.806e-05	0.0001653	0.000366	0.0005213
252	0.0005583	0.0002011	0.0001766	1.611e-05	3.588e-05	1.046e-05	5.286e-06	6.691e-06	1.331e-05	5.217e-06	1.131e-05	0.000922	0.0002552	0.0001837	0.0005932	0.096
253	0.0003559	4.54e-05	6.793e-06	1.074e-05	0.021	2.353e-05	1.586e-05	2.007e-05	7.322e-05	0.0001617	1.131e-05	2.585e-05	0.002	1.837e-05	0.0002524	0.0003609
254	0.0007608	0.023	0.0009511	5.368e-06	9.785e-06	2.615e-06	0.000222	4.684e-05	6.656e-06	0.0002661	4.525e-05	0.0003447	1.701e-05	1.837e-05	0.012	0.012
255	1.227e-05	0.001	3.397e-05	2.147e-05	3.262e-06	2.615e-06	1.586e-05	0.0001137	9.319e-05	0.009	0.018	0.0003877	0.0002722	0.0001286	0.045	0.0006149
256	1.841e-05	0.0005189	0.0009307	5.368e-06	3.262e-06	7.844e-06	0.003	0.0002877	6.656e-06	0.003	0.009	0.000293	0.0001531	0.003	0.000366	0.006
257	3.068e-05	0.019	0.000231	0.017	0.000411	2.615e-06	5.286e-06	0.0001004	0.011	0.003	1.131e-05	0.000224	3.403e-05	0.002	0.153	0.035
258	0.05	1.297e-05	0.0001223	0.006	0.004	2.615e-06	4.757e-05	4.015e-05	6.656e-06	4.695e-05	9.049e-05	0.0003964	1.701e-05	0.035	7.573e-05	0.0009892
259	7.976e-05	0.011	1.359e-05	5.368e-06	6.523e-06	7.844e-06	0.0001004	6.691e-06	6.656e-06	0.001	0.007	8.617e-06	1.701e-05	1.837e-05	1.262e-05	4.01e-05
260	7.976e-05	0.0006292	1.359e-05	1.611e-05	0.001	5.23e-06	0.005	0.0007494	6.656e-06	5.217e-06	5.656e-05	1.723e-05	3.403e-05	1.837e-05	0.031	0.0003208
261	1.227e-05	0.002	0.0004212	9.663e-05	0.0005153	1.569e-05	2.114e-05	1.338e-05	0.005	5.738e-05	0.0001131	0.0001809	0.0001872	0.0001102	7.573e-05	1.337e-05
262	6.136e-06	0.0007459	0.0002785	0.002	6.523e-06	7.844e-06	0.0002378	2.007e-05	0.0001198	9.912e-05	0.002	0.033	5.104e-05	0.052	1.262e-05	0.0002005
263	0.016	2.595e-05	6.793e-06	0.003	0.0003914	2.615e-06	0.0007875	6.691e-06	1.331e-05	4.695e-05	1.131e-05	0.0003274	1.701e-05	3.673e-05	0.002	0.005
264	0.001	0.185	4.076e-05	0.003	8.48e-05	2.615e-06	0.013	6.691e-06	6.656e-06	0.00012	0.033	0.000112	0.032	5.51e-05	0.004	0.001
265	0.0001718	1.297e-05	3.397e-05	0.005	6.523e-06	2.615e-06	1.586e-05	0.002	6.656e-06	3.13e-05	0.0001697	0.004	1.701e-05	0.001	2.524e-05	1.337e-05
266	6.136e-06	5.838e-05	0.005	0.055	3.262e-06	2.092e-05	2.643e-05	0.002	0.005	5.217e-06	0.005	1.723e-05	3.403e-05	0.039	0.002	0.016
267	0.0001534	0.0005124	6.114e-05	0.021	9.785e-06	5.23e-06	0.187	0.0001472	0.0009252	5.217e-06	0.0001244	0.0004308	0.0001531	0.007	0.005	4.01e-05
268	6.136e-06	1.297e-05	1.359e-05	4.295e-05	5.871e-05	2.615e-06	0.0007453	1.338e-05	6.656e-06	0.001	0.002	3.447e-05	5.104e-05	0.278	7.573e-05	1.337e-05
269	1.227e-05	0.00072	0.019	0.003	3.262e-06	2.615e-06	1.057e-05	0.0002275	0.0001731	0.001	0.001	0.001	0.0002382	0.004	0.0001388	0.016
270	1.227e-05	0.1	9.511e-05	0.0001396	1.957e-05	0.0006694	1.057e-05	4.684e-05	0.004	5.217e-06	0.0005882	1.723e-05	5.104e-05	0.0001469	0.000467	1.337e-05
271	1.227e-05	0.039	1.359e-05	0.0009502	5.545e-05	2.615e-06	1.586e-05	0.006	0.0008054	0.0001669	0.085	9.478e-05	0.0001361	0.003	1.262e-05	2.673e-05
272	0.0001657	4.54e-05	1.359e-05	0.0001074	0.000287	1.307e-05	0.0003171	3.346e-05	1.331e-05	0.0004695	0.0001018	3.447e-05	0.0004594	0.0007163	1.262e-05	1.337e-05
273	6.136e-06	0.0002076	0.005	0.005	6.523e-06	2.615e-06	5.286e-06	5.353e-05	1.331e-05	2.087e-05	3.393e-05	9.478e-05	0.0009868	1.837e-05	2.524e-05	0.0008555
274	6.136e-06	5.838e-05	0.0001766	0.0005476	9.785e-06	4.184e-05	1.586e-05	0.021	6.656e-06	6.782e-05	0.0005543	1.723e-05	1.701e-05	1.837e-05	1.262e-05	0.009
275	1.227e-05	5.189e-05	0.004	6.442e-05	3.262e-06	2.092e-05	3.7e-05	0.01	1.331e-05	0.009	0.018	0.0004136	0.0001021	3.673e-05	7.573e-05	2.673e-05
276	0.0002945	6.486e-06	0.0005571	0.004	3.262e-06	0.002	2.643e-05	0.001	2.663e-05	0.001	0.0002375	0.000224	6.806e-05	0.0001469	0.009	0.001
277	0.001	4.54e-05	6.793e-06	0.0002845	3.262e-06	1.569e-05	0.049	6.691e-06	6.656e-05	5.217e-06	0.007	0.0002326	0.008	0.0006061	1.262e-05	0.002
278	0.0001104	0.000253	0.028	0.002	3.262e-06	2.092e-05	0.072	4.684e-05	6.656e-06	0.0006834	0.003	7.755e-05	0.008	1.837e-05	2.524e-05	1.337e-05
279	6.136e-06	6.486e-06	5.435e-05	1.074e-05	3.262e-06	1.569e-05	1.586e-05	6.691e-06	0.0001132	5.217e-06	0.0007239	0.0003619	0.002	1.837e-05	1.262e-05	0.003
280	2.454e-05	0.009	6.793e-06	0.000306	1.305e-05	0.0001464	5.286e-06	0.0003613	1.331e-05	0.007	0.0003054	5.17e-05	1.701e-05	0.202	2.524e-05	0.0005614
281	9.203e-05	0.003	0.0001087	0.002	3.262e-06	2.615e-06	1.586e-05	0.002	0.004	2.087e-05	0.0007805	0.0004998	0.01	0.0007347	0.0006185	0.091
282	0.0003804	2.595e-05	0.003	0.002	0.001	5.23e-06	7.4e-05	0.002	0.004	0.023	5.656e-05	0.0003533	0.423	0.206	3.786e-05	0.002
283	0.0002516	0.008	0.002	0.022	3.262e-06	5.23e-06	1.057e-05	4.015e-05	0.0008054	0.0004591	3.393e-05	1.723e-05	0.094	9.184e-05	0.0006311	0.169
284	1.227e-05	0.000934	0.001	0.003	2.283e-05	2.615e-06	0.025	7.36e-05	6.656e-06	0.0008816	0.0002828	8.617e-06	0.0001021	0.0006428	8.835e-05	0.023
285	1.841e-05	3.892e-05	3.397e-05	0.005	3.262e-06	0.0004027	5.286e-06	6.691e-06	0.001	0.002	0.0002375	0.0005687	0.002	0.0004408	0.0009592	9.357e-05
286	2.454e-05	0.0001881	2.717e-05	0.007	1.631e-05	0.055	1.057e-05	2.007e-05	0.004	0.005	4.525e-05	0.0001292	0.0001021	1.837e-05	2.524e-05	2.673e-05
287	5.522e-05	5.189e-05	6.793e-06	0.0002094	1.305e-05	2.615e-06	0.0002854	0.007	6.656e-06	0.0004799	0.0001697	0.001	0.0003913	0.0005143	2.524e-05	0.002
288	2.454e-05	0.0001168	0.0007948	0.0002201	0.0005545	1.046e-05	3.7e-05	9.368e-05	8.653e-05	1.565e-05	1.131e-05	6.893e-05	0.006	0.006	0.0004796	0.0001203
289	4.908e-05	6.486e-05	3.397e-05	0.211	2.283e-05	7.844e-06	5.286e-06	4.015e-05	6.656e-06	5.217e-06	0.0003054	3.447e-05	0.005	0.003	1.262e-05	2.673e-05
290	1.227e-05	0.081	0.109	9.126e-05	9.785e-06	1.569e-05	5.286e-06	2.007e-05	6.656e-06	0.002	0.0006221	7.755e-05	0.0007146	0.016	0.001	0.003
291	2.454e-05	0.006	1.359e-05	2.147e-05	0.002	3.138e-05	1.057e-05	0.0002743	6.656e-06	0.003	4.525e-05	0.0001809	0.047	0.2	0.01	0.317
292	0.004	0.0001816	0.002	0.029	0.001	5.23e-06	4.757e-05	2.007e-05	0.0001065	0.003	9.049e-05	0.006	0.006	0.003	0.085	0.002
293	0.0001411	0.002	0.000231	1.074e-05	0.022	2.615e-06	1.057e-05	2.007e-05	6.656e-06	0.005	0.028	0.0005945	0.029	0.001	0.002	0.002
294	1.841e-05	5.189e-05	0.0002106	5.368e-06	6.523e-06	0.000102	1.057e-05	2.007e-05	0.003	0.001	0.0002828	5.17e-05	0.04	0.002	2.524e-05	1.337e-05
295	0.003	0.002	6.793e-06	0.0002684	8.806e-05	2.615e-06	3.171e-05	0.005	0.0006923	0.0002556	0.001	0.000224	1.701e-05	0.0007163	3.786e-05	1.337e-05
296	0.008	0.0006616	6.793e-06	2.147e-05	6.523e-06	5.23e-06	3.7e-05	6.691e-06	1.997e-05	1.043e-05	0.043	6.893e-05	0.0003913	0.000349	0.0009719	1.337e-05
297	3.681e-05	6.486e-06	5.435e-05	2.684e-05	0.002	0.0001177	5.286e-06	6.691e-06	6.656e-06	1.043e-05	0.001	0.0001292	0.04	1.837e-05	0.011	2.673e-05
298	1.841e-05	0.05	0.0001019	1.074e-05	0.0002022	2.615e-06	0.033	0.0004818	0.003	1.565e-05	0.0002602	0.0008444	0.0005955	1.837e-05	2.524e-05	0.0005748
299	1.841e-05	0.031	0.001	0.002	9.132e-05	2.615e-06	5.286e-06	2.007e-05	2.663e-05	1.043e-05	0.006	0.0006979	0.0006465	0.001	0.0002903	0.007
300	0.005	0.003	0.0001019	8.053e-05	3.262e-06	5.23e-06	5.286e-06	0.029	6.656e-06	0.0001252	0.0002715	0.0004308	0.008	0.0003857	1.262e-05	2.673e-05
301	6.136e-06	6.486e-06	0.0004008	0.0005207	9.785e-06	5.23e-06	5.286e-06	6.691e-05	6.656e-06	3.13e-05	0.0004525	1.723e-05	0.001	0.0001837	7.573e-05	1.337e-05
302	1.227e-05	0.0007654	0.0003804	0.004	0.001	5.23e-06	0.003	0.001	6.656e-06	4.695e-05	6.787e-05	6.032e-05	0.0002212	0.0001102	2.524e-05	0.004
303	6.136e-06	0.001	0.0002038	0.0005798	2.609e-05	2.615e-06	0.000111	6.691e-06	6.656e-06	5.217e-06	0.004	0.0001982	6.806e-05	0.005	0.0004544	0.0003475
304	9.817e-05	0.003	6.793e-06	1.074e-05	1.957e-05	2.615e-06	1.057e-05	2.007e-05	1.331e-05	1.043e-05	0.001	0.0005687	0.002	1.837e-05	0.002	1.337e-05
305	0.0001657	0.0009016	0.0004891	0.002	9.785e-06	1.307e-05	3.7e-05	0.0008765	6.656e-06	4.173e-05	0.003	6.893e-05	0.003	0.001	0.002	1.337e-05
306	0.006	0.002	2.038e-05	5.368e-06	6.523e-06	0.0001229	5.286e-06	6.691e-06	1.997e-05	0.000553	0.005	5.17e-05	0.035	0.065	0.0001893	0.002
307	1.227e-05	0.059	2.717e-05	5.368e-06	4.892e-05	1.83e-05	4.228e-05	0.0001338	0.0002995	0.0004382	0.0002715	0.0004911	0.0008167	0.003	5.049e-05	0.006
308	0.13	0.00072	0.001	0.0001127	0.0003294	1.307e-05	3.7e-05	0.004	0.102	0.004	0.023	1.723e-05	0.008	0.055	0.0004165	1.337e-05
309	0.027	0.0005189	0.004	5.368e-06	3.262e-06	1.046e-05	0.011	6.691e-06	0.005	1.043e-05	0.045	1.723e-05	0.0005615	0.004	0.0003408	2.673e-05
310	8.59e-05	0.002	0.002	1.074e-05	0.0003555	7.844e-06	0.002	0.000174	1.331e-05	0.0003808	0.002	8.617e-06	6.806e-05	1.837e-05	6.311e-05	1.337e-05
311	1.841e-05	0.0001751	0.013	0.005	3.262e-06	0.0008001	1.057e-05	6.691e-06	1.331e-05	0.002	0.0004638	6.893e-05	8.507e-05	0.015	0.087	0.0001337
312	0.03	0.0007589	2.038e-05	0.0001342	6.523e-06	5.23e-05	5.286e-06	0.001	0.049	2.087e-05	5.656e-05	0.001	0.009	0.0001469	1.262e-05	0.0008288
313	6.136e-06	0.003	0.0001766	0.003	3.588e-05	1.569e-05	0.0001004	0.014	0.0003528	2.608e-05	0.006	0.012	0.003	3.673e-05	0.0007699	0.000147
314	6.136e-06	6.486e-06	0.002	5.368e-06	3.262e-06	2.615e-06	8.985e-05	6.022e-05	0.003	0.026	0.001	0.004	3.403e-05	1.837e-05	3.786e-05	5.347e-05
315	2.454e-05	0.017	0.003	4.295e-05	3.262e-06	2.615e-06	1.057e-05	6.691e-06	6.656e-06	3.652e-05	1.131e-05	8.617e-06	6.806e-05	0.003	1.262e-05	2.673e-05
316	3.681e-05	0.021	6.793e-06	0.0001342	6.523e-06	4.707e-05	3.171e-05	6.691e-06	3.328e-05	0.005	2.262e-05	2.585e-05	0.0002382	1.837e-05	3.786e-05	0.256
317	1.227e-05	0.003	0.000591	5.368e-06	1.305e-05	2.876e-05	0.019	0.016	6.656e-06	1.043e-05	1.131e-05	0.0002757	1.701e-05	0.0001469	0.013	0.0004812
318	1.841e-05	0.000253	6.793e-06	0.000612	0.0006523	0.006	0.007	0.0002944	0.001	0.002	0.0008936	8.617e-05	0.0004083	1.837e-05	3.786e-05	1.337e-05
319	0.005	0.0002335	0.000163	0.004	3.262e-05	5.23e-06	0.0001057	0.007	0.0003927	0.01	0.006	0.0001465	0.001	1.837e-05	7.573e-05	0.0007753
320	6.136e-06	2.595e-05	3.397e-05	0.0005905	1.631e-05	5.23e-06	5.286e-06	1.338e-05	6.656e-06	0.0001513	0.016	0.0003016	0.15	0.000202	0.0002777	0.004
321	1.227e-05	0.004	0.002	0.036	1.631e-05	2.615e-06	5.286e-06	4.015e-05	6.656e-06	0.0007095	1.131e-05	0.0006549	3.403e-05	9.184e-05	0.0006437	0.02
322	7.976e-05	0.068	6.793e-06	5.368e-06	9.785e-06	0.0004524	0.0001216	1.338e-05	6.656e-06	5.217e-06	2.262e-05	3.447e-05	0.005	5.51e-05	0.0002272	4.01e-05
323	0.0004111	0.013	0.0002989	5.905e-05	6.523e-06	2.615e-06	1.057e-05	0.003	0.135	0.002	5.656e-05	8.617e-06	0.0009188	1.837e-05	2.524e-05	0.0001604
324	1.227e-05	0.126	0.001	1.074e-05	1.305e-05	3.661e-05	0.001	0.0009568	0.0001331	0.0007095	1.131e-05	3.447e-05	0.008	3.673e-05	0.001	1.337e-05
325	1.841e-05	0.0008821	2.038e-05	0.674	0.000287	2.615e-05	0.000333	2.007e-05	6.656e-06	1.043e-05	0.003	0.0005428	0.0002722	1.837e-05	1.262e-05	0.0005748
326	0.0001718	0.007	6.793e-06	5.368e-06	6.523e-06	2.615e-06	7.4e-05	5.353e-05	0.002	5.217e-06	0.001	8.617e-05	0.003	1.837e-05	0.002	0.0001203
327	7.363e-05	0.002	6.793e-06	3.758e-05	0.0005969	2.615e-06	5.286e-06	0.0008966	5.991e-05	0.003	0.003	1.723e-05	5.104e-05	3.673e-05	0.018	8.02e-05
328	0.002	0.583	0.0001562	0.003	3.588e-05	5.23e-06	1.586e-05	0.087	1.997e-05	0.0007616	0.013	8.617e-06	0.002	1.837e-05	0.001	0.0005881
329	3.068e-05	3.892e-05	2.717e-05	5.368e-06	5.871e-05	1.83e-05	3.7e-05	2.676e-05	0.0002663	0.0002243	4.525e-05	0.003	0.0008507		1.262e-05	0.001
330	0.016	1.297e-05	0.002	0.086	0.0001076	2.615e-06	1.057e-05	0.0001271	0.002	0.02	1.131e-05	0.0001465	0.002		0.0001641	0.001
331	3.068e-05	6.486e-06	5.435e-05	3.221e-05	1.631e-05	0.009	0.006	0.006	1.331e-05	0.026	0.0002941	0.0001896	0.0005104		0.002	0.0001738
332	0.001	0.154	9.511e-05	2.147e-05	0.0003131	7.844e-06	5.286e-06	0.0001338	0.006	5.217e-05	0.0004525	2.585e-05	0.005		0.0001136	6.683e-05
333	1.227e-05	0.005	0.0003057	5.368e-06	0.0003033	2.615e-06	1.586e-05	6.691e-06	6.656e-06	0.0001513	0.002	0.0007066	0.0004254		0.03	0.004
334	1.227e-05	1.946e-05	0.001	0.016	0.001	2.615e-06	3.171e-05	0.006	0.0001132	5.217e-06	4.525e-05	8.617e-06	0.033		1.262e-05	0.001
335	0.001	0.0005967	6.793e-06	0.001	0.0005806	5.23e-06	4.228e-05	0.004	6.656e-06	4.173e-05	0.001	3.447e-05	0.0009188		0.007	0.0004144
336	0.0009081	0.002	0.000428	0.0001288	6.523e-06	2.615e-06	2.643e-05	0.003	1.997e-05	0.001	0.0003506	4.308e-05	0.0007146		1.262e-05	0.002
337	0.018	0.003	6.793e-06	1.611e-05	2.283e-05	2.615e-06	2.643e-05	0.000823	0.0002663	2.087e-05	0.0004411	8.617e-06	0.002		0.0003786	1.337e-05
338	0.001	0.007	0.0004144	5.368e-06	0.002	8.629e-05	2.643e-05	1.338e-05	6.656e-06	0.004	0.000181	8.617e-06	0.0009018		2.524e-05	1.337e-05
339	0.004	0.003	2.038e-05	1.611e-05	0.007	5.23e-06	0.000777	2.676e-05	0.0008054	3.652e-05	0.006	0.001	0.002		0.559	1.337e-05
340	6.136e-06	0.0004476	0.004	0.002	0.0009556	5.23e-06	4.228e-05	0.0002007	1.997e-05	2.087e-05	0.0003506	7.755e-05	0.0003403		0.008	2.673e-05
341	0.004	6.486e-06	4.755e-05	2.147e-05	1.957e-05	5.23e-06	1.586e-05	0.002	0.12	1.565e-05	0.004	8.617e-06	3.403e-05		0.002	0.034
342	6.136e-06	5.189e-05	0.011	0.008	0.002	2.615e-06	4.757e-05	0.0008899	0.0001731	1.565e-05	0.003	0.01	3.403e-05		0.0007825	2.673e-05
343	1.841e-05	0.0001038	0.000163	0.0009287	6.849e-05	2.092e-05	1.586e-05	0.0001539	1.331e-05	0.006	0.0007239	0.0001206	0.0004594		0.019	2.673e-05
344	6.136e-06	0.004	0.004	0.002	0.002	1.046e-05	1.057e-05	0.002	1.331e-05	7.825e-05	0.469	0.02	3.403e-05		0.0002398	1.337e-05
345	0.018	0.289	4.755e-05	5.368e-06	9.785e-06	2.615e-06	1.586e-05	0.535	0.001	5.217e-06	0.0001018	0.0006204	0.0006295		2.524e-05	0.0004277
346	0.017	0.0004151	0.006	5.368e-06	0.0006686	2.615e-06	0.0001321	0.023	6.656e-06	1.043e-05	0.0002828	6.032e-05	0.002		0.0001262	0.000401
347	1.841e-05	6.486e-06	4.755e-05	5.368e-06	9.458e-05	2.615e-06	0.0001163	0.0002409	0.003	0.0004121	0.002	0.0001465	0.0008677		0.005	0.009
348	3.068e-05	0.026	0.001	0.0001235	0.003	2.615e-06	0.001	0.0003479	1.331e-05	0.002	0.002	0.0003877	0.0005785		0.0001767	1.337e-05
349	0.0002516	0.0001168	4.076e-05	0.0004885	3.262e-06	7.844e-06	0.041	6.691e-06	1.331e-05	0.014	0.0005203	0.0001896	3.403e-05		0.006	1.337e-05
350	1.227e-05	1.549	0.004	0.003	5.871e-05	2.615e-06	1.057e-05	0.0001405	1.331e-05	6.26e-05	0.006	1.723e-05	0.004		5.049e-05	1.337e-05
351	4.908e-05	5.189e-05	0.001	0.003	0.002	2.615e-06	5.286e-06	0.002	0.0001198	4.695e-05	0.002	6.032e-05	0.0004764		0.0009214	0.0008822
352	2.454e-05	0.009	2.038e-05	1.074e-05	6.523e-06	1.046e-05	1.586e-05	0.001	0.0005791	0.004	0.042	8.617e-06	0.005		0.014	0.0005748
353	9.817e-05	0.028	2.038e-05	1.611e-05	2.935e-05	2.615e-06	1.586e-05	0.264	0.01	0.0001096	1.131e-05	4.308e-05	6.806e-05		1.262e-05	0.0003208
354	1.227e-05	0.51	0.014	0.002	6.523e-06	2.615e-06	5.286e-06	5.353e-05	1.331e-05	0.0002348	3.393e-05	1.723e-05	0.026		5.049e-05	0.0002673
355	0.0001043	0.005	0.0005638	0.0001611	0.0001207	5.23e-06	2.643e-05	0.001	3.994e-05	5.217e-06	1.131e-05	0.021	0.0002552		0.002	0.0001337
356	0.0003375	0.0002659	1.359e-05	0.0002308	0.0001859	1.569e-05	0.0003066	0.000368	0.002	1.565e-05	0.007	7.755e-05	0.0006125		0.003	0.000401
357	6.136e-06	1.946e-05	0.004	5.368e-06	3.262e-06	2.615e-06	5.286e-06	0.003	0.01	1.565e-05	1.131e-05	0.0001292	0.003		0.006	0.0002406
358	1.841e-05	0.0007005	6.793e-06	0.002	9.785e-06	2.615e-06	3.171e-05	0.000736	1.331e-05	0.000433	0.005	0.004	0.003		0.0006816	0.0003876
359	6.136e-06	0.174	6.793e-06	0.0003382	2.935e-05	2.615e-05	3.7e-05	0.001	9.985e-05	0.002	0.004	0.0002757	0.001		1.262e-05	0.015
360	0.0002822	0.01	6.793e-06	5.368e-06	1.305e-05	2.615e-06	0.011	3.346e-05	2.663e-05	0.0001461	0.001	0.0004481	0.09		2.524e-05	0.0005079
361	1.227e-05	0.251	0.0005027	0.001	3.262e-05	2.615e-06	1.057e-05	0.0002074	0.001	0.002	3.393e-05	0.0005773	1.701e-05		0.003	1.337e-05
362	0.001	3.892e-05	0.0002649	0.002	3.262e-06	2.615e-06	3.171e-05	0.0003814	1.331e-05	9.39e-05	1.131e-05	0.0005773	0.02		0.002	0.031
363	1.841e-05	1.297e-05	0.008	5.368e-06	0.0001566	2.615e-06	5.286e-06	0.007	7.988e-05	0.07	0.0006447	0.001	6.806e-05		0.025	0.005
364	1.227e-05	4.54e-05	6.793e-06	0.0008428	6.523e-06	7.844e-06	0.005	0.003	6.656e-06	1.043e-05	0.0003167	8.617e-06	0.003		0.000833	4.01e-05
365	0.002	0.0001427	6.793e-06	6.442e-05	0.0001598	0.018	5.286e-06	0.004	1.331e-05	0.003	0.0003054	5.17e-05	0.0002212		0.009	0.0001738
366	3.068e-05	0.001	0.000985	0.018	4.566e-05	7.844e-06	8.985e-05	0.001	0.001	0.002	0.014	1.723e-05	0.0002212		0.001	0.025
367	6.136e-06	1.946e-05	6.793e-06	0.0001235	9.132e-05	2.615e-06	0.001	0.025	1.997e-05	5.217e-06	0.007	0.002	0.007		0.015	0.043
368	0.018	0.058	0.026	0.000961	0.0001859	5.23e-06	0.003	6.691e-06	6.656e-05	0.001	0.002	0.006	0.002		0.000101	1.337e-05
369	6.136e-06	0.0001622	0.000591	0.12	3.262e-06	0.008	1.586e-05	0.000194	1.331e-05	0.003	0.002	0.000336	0.0005615		0.004	1.337e-05
370	1.227e-05	0.0001816	3.397e-05	0.011	3.588e-05	0.000353	2.643e-05	0.0001071	0.017	5.217e-06	1.131e-05	8.617e-06	3.403e-05		0.000101	0.0006951
371	1.227e-05	0.0003697	2.038e-05	0.0002792	3.262e-06	0.007	0.0002326	6.691e-06	3.328e-05	2.608e-05	0.017	1.723e-05	0.0006465		1.262e-05	0.007
372	0.0009326	1.297e-05	0.0001291	7.516e-05	0.0001924	0.000102	3.7e-05	0.002	6.656e-06	0.129	0.004	2.585e-05	0.028		0.015	0.0002139
373	0.0005031	3.243e-05	0.0001427	0.125	1.305e-05	2.615e-05	1.057e-05	0.0008096	0.002	4.173e-05	0.007	5.17e-05	0.0003743		0.003	0.002
374	7.363e-05	0.011	0.001	0.0001825	0.0003262	1.307e-05	6.871e-05	1.338e-05	6.656e-06	1.565e-05	0.002	0.0004911	0.0003063		0.0001262	1.337e-05
375	6.136e-06	0.00024	0.0007269	5.368e-06	9.785e-06	7.844e-06	0.0002748	0.732	1.331e-05	5.217e-06	0.001	0.0006204	1.701e-05		0.001	6.683e-05
376	1.227e-05	0.002	0.0002378	6.979e-05	3.262e-06	0.017	7.4e-05	0.0001472	6.656e-06	0.001	0.0008483	0.0004394	0.0001191		0.0001641	0.0004411
377	0.0003804	0.0001946	0.007	5.368e-06	9.785e-06	5.23e-06	1.057e-05	3.346e-05	1.331e-05	0.002	3.393e-05	3.447e-05	0.0004424		0.028	0.124
378	5.522e-05	0.0001168	0.001	0.0001664	9.785e-06	0.004	0.0005867	0.445	0.0002396	0.00012	0.0005995	2.585e-05	0.016		0.0002272	1.337e-05
379	6.136e-06	1.946e-05	0.002	1.074e-05	3.262e-06	5.23e-06	7.928e-05	2.007e-05	0.0003195	5.217e-06	5.656e-05	0.006	0.014		0.000934	0.015
380	1.227e-05	0.0007135	8.831e-05	0.0002523	3.262e-06	2.092e-05	0.000185	8.698e-05	9.319e-05	3.13e-05	0.001	0.004	3.403e-05		0.007	0.109
381	6.136e-06	0.000934	6.793e-06	1.611e-05	3.262e-06	5.23e-06	4.228e-05	0.000629	0.0007721	0.0003913	0.0002149	0.021	1.701e-05		1.262e-05	0.006
382	6.136e-06	0.0001038	0.0002378	5.368e-06	3.262e-06	2.615e-06	0.015	0.1	0.025	6.26e-05	0.013	8.617e-05	3.403e-05		2.524e-05	0.0006015
383	0.001	0.007	2.038e-05	0.002	3.262e-06	6.798e-05	0.0001216	0.011	6.656e-06	9.912e-05	0.0003846	7.755e-05	0.001		0.0004418	1.337e-05
384	1.227e-05	0.026	4.076e-05	4.832e-05	4.24e-05	7.844e-06	1.586e-05	0.001	6.656e-06	5.217e-06	1.131e-05	8.617e-06	1.701e-05		0.002	0.0002406
385	0.0001718	1.297e-05	2.038e-05	0.0001933	0.0001076	1.046e-05	5.814e-05	6.691e-06	0.0008254	0.006	2.262e-05	0.003	0.0007997		0.001	6.683e-05
386	2.454e-05	0.031	2.038e-05	0.0001181	0.004	0.0002066	5.286e-06	0.001	0.003	0.004	0.009	0.0003102	0.003		0.000101	0.0007887
387	1.227e-05	0.0001297	8.152e-05	5.368e-06	3.914e-05	4.968e-05	0.002	6.691e-06	4.659e-05	0.007	3.393e-05	6.032e-05	1.701e-05		0.056	0.0003342
388	6.749e-05	1.297e-05	0.0003397	0.007	1.305e-05	1.83e-05	3.171e-05	0.003	0.007	1.565e-05	1.131e-05	4.308e-05	0.0009528		0.004	0.395
389	1.227e-05	0.004	1.359e-05	2.684e-05	0.0001794	2.615e-06	2.114e-05	0.000194	6.656e-06	0.0004069	0.004	8.617e-06	0.0003063		0.208	5.347e-05
390	0.003	0.005	2.038e-05	5.368e-06	0.0008871	1.046e-05	5.286e-06	3.346e-05	0.013	0.002	0.000181	0.0004481	5.104e-05		0.197	0.001
391	1.841e-05	4.54e-05	6.793e-06	0.022	6.523e-06	5.491e-05	5.286e-06	6.691e-06	0.0001331	0.0002035	0.0002149	8.617e-06	6.806e-05		0.002	6.683e-05
392	3.681e-05	0.0001492	6.793e-06	1.611e-05	3.262e-06	5.23e-06	0.063	0.0003613	7.988e-05	0.0002348	0.003	0.032	0.0002722		0.002	9.357e-05
393	0.009	0.033	2.717e-05	5.368e-06	0.0001076	5.23e-06	5.286e-06	0.005	0.0005858	0.0001513	0.002	5.17e-05	5.104e-05		0.003	0.002
394	6.136e-06	0.0001232	0.003	0.005	9.785e-06	2.615e-06	1.586e-05	0.011	0.003	1.565e-05	0.0001244	1.723e-05	0.037		0.004	0.003
395	6.136e-06	2.595e-05	6.793e-05	0.000451	0.000437	1.83e-05	3.171e-05	8.029e-05	1.331e-05	5.217e-06	0.019	0.005	0.002		0.003	0.0001871
396	3.068e-05	0.001	6.793e-06	0.0005046	3.262e-06	1.569e-05	5.286e-06	2.676e-05	3.994e-05	1.043e-05	1.131e-05	6.032e-05	0.002		0.013	0.000655
397	1.841e-05	1.946e-05	0.0008084	0.018	1.305e-05	2.615e-06	8.985e-05	0.0005018	1.997e-05	5.217e-06	0.0008031	0.0003447	0.012		0.013	1.337e-05
398	6.136e-06	0.046	0.016	0.059	0.0001631	3.399e-05	1.586e-05	0.001	0.0004926	5.738e-05	0.0001131	0.014	0.064		0.000366	0.015
399	1.227e-05	0.001	0.015	1.611e-05	1.957e-05	2.615e-06	3.171e-05	0.0001338	0.0001531	0.0001513	0.003	7.755e-05	0.0005104		0.009	4.01e-05
400	1.227e-05	0.0007784	0.056	0.01	3.588e-05	2.615e-06	0.0004281	9.368e-05	6.656e-06	0.012	2.262e-05	0.001	0.0005615		0.001	0.027
401	1.841e-05	6.486e-06	4.755e-05	5.368e-06	0.0001468	7.844e-06	5.286e-06	0.348	2.663e-05	0.0002556	1.131e-05	7.755e-05	0.0002212		0.017	1.337e-05
402	3.068e-05	3.892e-05	0.0007676	0.002	0.004	1.046e-05	6.343e-05	6.691e-06	0.005	0.003	0.0009841	2.585e-05	0.017		0.009	0.046
403	0.0006136	6.486e-06	0.038	1.074e-05	4.566e-05	2.615e-06	3.171e-05	0.0001405	9.319e-05	1.043e-05	0.002	0.0007841	1.701e-05		0.071	0.0004277
404	6.136e-06	0.022	6.793e-06	0.007	0.001	3.922e-05	4.228e-05	2.007e-05	2.663e-05	0.001	0.021	0.0005515	0.003		0.0009845	0.216
405	3.681e-05	0.305	0.0001562	1.074e-05	1.305e-05	1.569e-05	5.286e-06	0.0001472	5.325e-05	2.608e-05	0.002	0.0001034	0.0003573		0.053	0.001
406	6.136e-06	0.0001168	0.002	5.368e-06	0.000199	5.23e-06	3.7e-05	0.0007026	0.009	1.043e-05	0.0004525	9.478e-05	0.009		0.004	0.0002139
407	8.59e-05	0.033	0.01	1.074e-05	2.935e-05	8.367e-05	8.457e-05	0.0003145	2.663e-05	3.652e-05	0.015	0.0006376	0.0001191		0.002	0.009
408	0.008	0.339	4.076e-05	5.368e-06	0.0001305	1.307e-05	0.016	0.004	6.656e-06	0.0001565	0.0007918	1.723e-05	1.701e-05		0.036	0.001
409	9.203e-05	0.045	0.0003057	1.074e-05	9.785e-06	0.0002379	2.114e-05	1.338e-05	0.0002929	1.565e-05	0.0001357	0.0001465	0.003		0.043	4.01e-05
410	0.004	0.0003957	6.793e-06		3.262e-06	2.615e-06	0.0001004	4.015e-05	1.331e-05	1.043e-05	2.262e-05	8.617e-06	0.004		0.003	1.337e-05
411	6.136e-06	0.008	0.0004348		3.262e-06	5.23e-06	5.286e-06	0.0002543	0.0002995	0.0003234	0.002	1.723e-05	0.002		0.0001388	0.0001069
412	3.681e-05	6.486e-06	7.473e-05		0.0008186	2.615e-06	5.286e-06	1.589	0.013	0.001	1.131e-05	2.585e-05	0.0003913		1.262e-05	8.02e-05
413	0.0001288	4.54e-05	0.0001223		1.305e-05	5.23e-06	1.057e-05	0.01	0.000679	0.0001304	0.011	0.006	0.0002212		0.0007447	0.383
414	0.0002638	0.051	0.001		0.0008774	2.615e-06	2.114e-05	1.338e-05	6.656e-06	0.0002295	0.000147	1.723e-05	0.002		2.524e-05	0.001
415	4.908e-05	1.297e-05	0.003		1.305e-05	2.615e-06	3.171e-05	0.0002476	1.331e-05	7.303e-05	1.131e-05	0.0003274	0.059		0.001	1.337e-05
416	1.841e-05	5.189e-05	4.755e-05		1.957e-05	2.615e-06	1.586e-05	6.691e-06	0.0001132	0.004	4.525e-05	0.0005256	5.104e-05		0.082	0.002
417	3.068e-05	0.002	6.793e-06		9.785e-06	0.002	2.114e-05	0.004	0.07	0.0003652	0.0005429	6.893e-05	0.005		0.084	1.337e-05
418	1.227e-05	6.486e-06	8.831e-05		2.935e-05	3.922e-05	7.928e-05	6.691e-06	0.002	0.0002191	0.006	7.755e-05	0.04		0.028	0.115
419	0.01	4.54e-05	6.793e-06		3.262e-06	2.615e-06	2.114e-05	6.691e-06	6.656e-06	0.024	1.131e-05	3.447e-05	0.0005445		1.262e-05	0.0001337
420	4.908e-05	1.297e-05	0.0009918		3.262e-05	1.046e-05	0.006	2.676e-05	0.0002729	5.217e-06	0.0002488	0.002	0.0003063		2.524e-05	0.003
421	1.227e-05	0.0001686	1.359e-05		6.523e-06	7.844e-06	2.114e-05	0.005	0.0002463	0.0003704	0.002	9.478e-05	0.0001701		1.262e-05	0.0001069
422	4.908e-05	0.003	1.359e-05		0.002	0.000204	1.586e-05	0.008	1.331e-05	5.217e-06	0.0007352	8.617e-06	5.104e-05		0.008	0.0003876
423	4.295e-05	0.002	1.359e-05		0.002	5.23e-06	5.286e-06	8.029e-05	0.308	0.000939	0.003	8.617e-06	0.0003913		1.262e-05	0.0007352
424	6.136e-06	3.892e-05	0.006		3.262e-06	5.23e-06	4.228e-05	6.691e-06	1.997e-05	0.045	0.0004298	8.617e-06	6.806e-05		0.0007447	1.337e-05
425	0.0009817	0.004	0.0003329		9.132e-05	5.23e-06	2.643e-05	0.0001071	0.0006723	5.217e-06	0.002	4.308e-05	1.701e-05		0.0002651	0.004
426	3.681e-05	0.002	0.004		0.004	0.000102	2.114e-05	9.368e-05	1.331e-05	0.004	0.007	8.617e-06	0.001		1.262e-05	0.007
427	3.681e-05	2.35	0.018		0.002	5.23e-06	4.228e-05	0.0004751	1.331e-05	2.087e-05	0.002	0.0003705	0.0001021			0.003
428	6.136e-06	0.005	0.004		0.004	2.615e-06	1.057e-05	0.008	3.328e-05	4.173e-05	0.0005995	0.0004394	5.104e-05			0.004
429	1.841e-05	0.111	0.011		3.262e-06	2.615e-06	1.057e-05	0.0009903	0.0001664	0.0001669	0.0003054	0.0003188	0.0006806			1.337e-05
430	6.136e-06	0.0003243	2.717e-05		0.0009491	5.23e-06	1.586e-05	0.089	1.997e-05	8.347e-05	0.01	0.0001465	1.701e-05			1.907
431	6.136e-06	0.0009146	0.0004416		0.004	5.23e-06	5.286e-06	3.346e-05	0.008	5.738e-05	0.0004525	3.447e-05	0.0003573			0.0001337
432	4.295e-05	9.081e-05	0.000197		6.523e-06	2.615e-06	2.114e-05	0.000261	1.331e-05	1.043e-05	2.262e-05	1.723e-05	0.116			0.007
433	0.029	0.025	0.0002106		0.0005773	1.307e-05	5.286e-06	0.004	0.0001198	0.0006886	0.0001244	8.617e-06	0.0005785			0.0002807
434	1.227e-05	0.059	6.793e-06		3.262e-06	1.046e-05	6.343e-05	0.005	6.656e-06	4.173e-05	0.004	0.0001551	1.701e-05			0.021
435	6.136e-06	6.486e-06	0.000659		1.631e-05	2.615e-06	1.057e-05	0.00091	6.656e-06	5.217e-06	0.0003506	0.0001206	0.018			0.0002005
436	6.136e-06	0.007	2.717e-05		6.523e-06	2.615e-06	1.586e-05	0.009	6.656e-06	0.0001722	0.0001244	0.002	1.701e-05			0.002
437	6.136e-06	1.946e-05	0.0001291		3.262e-06	2.615e-06	0.001	0.000455	6.656e-06	0.0008868	1.131e-05	6.893e-05	0.001			0.000802
438	6.136e-06	6.486e-06	0.008		3.262e-06	2.615e-06	1.057e-05	0.0003212	1.331e-05	1.043e-05	0.0001131	0.0001206	0.0007486			0.027
439	7.363e-05	0.001	0.0002174		8.806e-05	1.569e-05	5.286e-06	0.003	0.051	0.0001096	0.011	2.585e-05	6.806e-05			0.000401
440	0.002	0.09	9.511e-05		0.0005708	1.046e-05	1.586e-05	6.691e-06	0.003	5.217e-06	0.0001018	0.001	1.701e-05			0.138
441	0.588	0.001	0.0001019		6.523e-06	2.615e-06	5.286e-06	0.000368	0.002	0.00012	1.131e-05	3.447e-05	0.0004254			0.002
442	1.227e-05	5.189e-05	9.511e-05		9.785e-06	2.615e-06	1.057e-05	6.691e-06	1.331e-05	9.39e-05	0.001	0.0004998	0.0007316			0.0002941
443	0.006	0.004	4.076e-05		3.262e-06	0.0004759	1.057e-05	0.0007895	1.997e-05	5.217e-06	0.000181	2.585e-05	0.0001361			1.337e-05
444	0.0001166	0.000227	3.397e-05		3.262e-06	2.615e-06	2.114e-05	0.0002342	0.0009119	1.043e-05	0.007	7.755e-05	0.002			0.0001203
445	0.008	0.06	0.005		0.0001826	2.615e-06	1.057e-05	1.338e-05	1.331e-05	0.0004017	0.0007126	8.617e-06	0.0005104			0.0001738
446	0.004	8.432e-05	0.0002514		6.523e-06	5.23e-06	3.171e-05	0.0001405	0.0005192	1.043e-05	0.001	0.003	0.007			1.337e-05
447	9.203e-05	3.243e-05	6.793e-06		0.001	2.615e-06	7.4e-05	0.001	3.328e-05	5.217e-06	0.0006787	1.723e-05	0.0007146			0.0009357
448	4.908e-05	5.838e-05	1.359e-05		6.523e-05	2.615e-06	5.286e-06	0.0006156	6.656e-06	1.043e-05	0.0005656	0.0005945	0.006			0.006
449	3.068e-05	0.156	1.359e-05		1.957e-05	0.01	1.586e-05	0.002	6.656e-06	5.217e-06	0.002	0.0002499	0.0001191			8.02e-05
450	1.841e-05	0.002	0.014		1.631e-05	2.615e-06	5.286e-05	0.002	1.997e-05	3.13e-05	0.0002262	2.585e-05	0.0003913			0.009
451	0.002	0.031	6.793e-06		1.631e-05	7.844e-06	1.057e-05	2.676e-05	0.0008986	0.023	0.002	0.014	1.701e-05			4.01e-05
452	0.0004295	0.0001557	9.511e-05		9.785e-06	5.23e-06	8.985e-05	0.0005018	1.331e-05	7.303e-05	0.006	4.308e-05	6.806e-05			1.337e-05
453	1.227e-05	0.0007005	0.0004076		3.914e-05	7.844e-06	5.286e-06	0.0009769	5.991e-05	1.565e-05	0.0001244	0.0007152	0.0003743			2.673e-05
454	1.227e-05	6.486e-06	0.014		0.009	5.23e-06	1.586e-05	0.002	0.007	0.0007043	0.015	0.0001379	5.104e-05			0.038
455	6.136e-06	0.107	0.0004076		3.262e-06	5.23e-06	3.171e-05	0.011	6.656e-06	0.002	0.0007579	1.723e-05	1.701e-05			0.0005079
456	1.227e-05	0.004	0.019		0.0002283	7.844e-06	1.586e-05	0.001	6.656e-06	1.565e-05	0.002	0.0006721	0.001			0.0009223
457	0.0003804	0.005	0.009		3.262e-06	2.615e-05	1.586e-05	6.691e-06	6.656e-06	5.217e-06	0.0001923	0.002	1.701e-05			0.002
458	1.841e-05	0.0009535	0.002		3.262e-06	5.23e-06	1.057e-05	8.698e-05	0.0008254	3.652e-05	1.131e-05	0.002	3.403e-05			0.31
459	8.59e-05	3.892e-05	5.435e-05		6.523e-06	5.23e-06	5.286e-06	0.0007962	6.656e-06	0.0001878	0.002	7.755e-05	0.026			0.0003876
460	1.841e-05	0.0001038	6.793e-06		0.0005512	1.046e-05	5.286e-06	0.002	6.656e-06	0.003	0.005	0.0008875	0.003			0.0002941
461	1.841e-05	0.0001622	0.0004552		0.000212	0.0001124	0.000481	0.005	6.656e-06	0.000506	0.000837	0.0001637	3.403e-05			0.011
462	0.000362	6.486e-06	0.0001155		3.262e-06	0.0006066	0.000111	0.0001338	0.0009718	5.217e-06	0.002	0.0005342	0.002			0.07
463	0.0001166	0.0003243	0.0005978		2.935e-05	7.844e-06	2.114e-05	0.004	0.008	0.0002348	0.0005882	0.0008617	0.005			0.001
464	2.454e-05	0.004	6.793e-06		1.305e-05	0.001	1.057e-05	0.0003212	5.991e-05	5.217e-06	0.008	0.0003447	1.701e-05			0.008
465	1.841e-05	0.0001168	2.038e-05		3.262e-06	1.046e-05	0.0008774	0.0001204	6.656e-06	0.013	0.002	8.617e-06	0.0003913			0.0001069
466	6.136e-06	6.486e-06	0.0002514		0.0001076	7.844e-06	1.057e-05	0.0002944	2.663e-05	9.39e-05	0.0005543	8.617e-06	0.002			0.149
467	1.841e-05	4.54e-05	0.0001902		3.262e-06	2.615e-06	2.114e-05	0.035	6.656e-06	1.565e-05	0.001	0.0003447	1.701e-05			0.0001738
468	7.976e-05	0.0003762	0.022		3.262e-06	7.844e-06	3.171e-05	0.025	1.331e-05	2.087e-05	4.525e-05	0.003	0.003			0.002
469	3.068e-05	0.002	0.0003465		4.24e-05	0.0002196	0.0001586	2.007e-05	9.319e-05	0.00012	1.131e-05	2.585e-05	1.701e-05			0.045
470	0.0006442	0.001	7.473e-05		1.305e-05	7.844e-06	5.286e-06	1.338e-05	6.656e-06	0.004	2.262e-05	0.0004567	0.003			0.012
471	0.006	0.004	1.359e-05		3.262e-06	2.615e-06	5.286e-06	0.001	0.003	0.0003756	0.000509	6.893e-05	0.003			0.032
472	6.136e-06	0.0005773	0.0003872		1.957e-05	6.014e-05	1.057e-05	0.0005888	6.656e-06	4.173e-05	0.016	1.723e-05	5.104e-05			0.000147
473	0.003	0.002	6.793e-06		3.262e-06	0.0007164	5.286e-06	3.346e-05	3.994e-05	2.608e-05	0.002	0.0003877	0.003			1.337e-05
474	2.454e-05	0.002	6.793e-06		0.001	2.615e-06	5.286e-06	0.002	6.656e-06	0.0009025	0.0001018	0.002	0.006			1.337e-05
475	0.001	0.0001622	6.114e-05		1.957e-05	5.23e-06	3.171e-05	2.007e-05	0.0001731	0.001	0.007	0.0003102	0.002			0.003
476	0.0003497	0.000214	4.076e-05		3.262e-06	2.615e-06	0.001	4.015e-05	3.328e-05	5.217e-06	0.0002715	8.617e-06	1.701e-05			0.263
477	0.023	0.102	8.152e-05		3.588e-05	0.037	2.114e-05	0.003	1.331e-05	0.007	0.008	0.002	0.001			0.004
478	1.841e-05	0.001	0.000428		9.785e-06	2.615e-06	0.003	0.001	6.656e-06	0.003	0.001	0.0001379	0.239			0.021
479	4.908e-05	0.011	0.0004416		4.24e-05	7.844e-06	0.0007453	2.007e-05	0.0003661	1.565e-05	6.787e-05	4.308e-05	0.002			4.01e-05
480	0.001	0.0001232	0.013		1.305e-05	7.844e-06	5.286e-06	8.029e-05	0.002	1.043e-05	9.049e-05	8.617e-06	6.806e-05			0.042
481	6.136e-06	0.0002335	0.014		3.262e-06	3.399e-05	6.343e-05	6.691e-06	0.0001864	0.0003756	0.0009162	1.723e-05	0.015			0.005
482	6.136e-06	0.003	3.397e-05		9.132e-05	1.046e-05	5.286e-06	0.007	0.134	3.13e-05	0.0002149	0.01	0.012			1.337e-05
483	1.227e-05	0.0008756	0.000163		3.262e-06	7.321e-05	1.057e-05	0.0001071	1.331e-05	3.13e-05	0.005	0.000224	0.0003913			0.015
484	0.002	0.08	6.793e-06		3.914e-05	2.615e-06	3.171e-05	8.029e-05	0.013	5.217e-06	6.787e-05	8.617e-06	0.0001191			0.0001203
485	1.841e-05	3.892e-05	0.000197		9.785e-06	2.615e-06	5.286e-06	0.0001539	0.0005525	1.043e-05	0.001	8.617e-06	0.0001872			0.472
486	0.0001534	6.486e-06	0.003		3.262e-06	2.615e-06	3.7e-05	8.029e-05	6.656e-06	5.217e-06	0.0002602	8.617e-06	1.701e-05			0.012
487	3.681e-05	6.486e-06	0.0006318		1.305e-05	7.844e-06	5.286e-06	0.002	6.656e-06	5.217e-06	2.262e-05	0.002	0.0003403			0.011
488	0.02	6.486e-06	0.0001087		1.305e-05	5.23e-06	5.286e-06	0.037	6.656e-06	0.0001722	1.131e-05	5.17e-05	5.104e-05			0.008
489	0.0001902	0.001	1.359e-05		6.523e-06	0.0007348	3.171e-05	0.002	0.004	5.217e-06	2.262e-05	0.0004136	0.0007486			0.008
490	2.454e-05	0.00024	0.0002853		0.012	7.844e-06	3.171e-05	0.001	6.656e-06	5.217e-06	0.0006674	0.0005084	8.507e-05			0.006
491	1.227e-05	2.595e-05	0.0006046		0.0001761	1.83e-05	1.057e-05	0.037	1.997e-05	0.002	0.0007579	0.0001379	0.002			0.001
492	6.136e-06	0.001	6.793e-06		3.262e-06	5.23e-06	2.643e-05	2.676e-05	1.331e-05	0.001	0.004	0.008	1.701e-05			0.028
493	6.136e-06	0.005	2.717e-05		1.305e-05	2.615e-06	0.0001691	3.346e-05	6.656e-06	2.608e-05	5.656e-05	8.617e-06	0.031			1.337e-05
494	0.0003129	0.005	0.003		1.305e-05	3.922e-05	0.0001057	0.0001071	0.054	0.0008712	0.005	2.585e-05	0.0009188			0.015
495	0.0001043	6.486e-06	0.002		2.283e-05	7.844e-06	1.586e-05	0.006	0.001	0.0002139	0.000362	8.617e-06	1.701e-05			0.006
496	6.136e-06	1.946e-05	0.034		3.262e-06	0.002	1.057e-05	0.0006825	3.328e-05	5.217e-06	0.0001018	0.0001982	0.005
497	0.0003068	0.0009665	0.0003533		6.523e-06	3.661e-05	1.057e-05	0.002	1.331e-05	5.217e-06	0.003	8.617e-06	0.0005615
498	6.136e-06	1.297e-05	6.793e-06		3.262e-06	0.0005413	2.114e-05	2.007e-05	0.0001132	6.782e-05	0.0008823	1.723e-05	0.0006976
499	2.454e-05	0.0005189	0.003		3.262e-06	4.445e-05	0.002	0.0002409	2.663e-05	5.217e-06	0.011	0.0006721	0.002
500	6.136e-06	0.004	2.038e-05		0.0005773	1.046e-05	7.4e-05	0.0008364	8.653e-05	5.217e-06	0.0005769	1.723e-05	0.059
501	6.749e-05	6.486e-06	4.076e-05		0.0009132	5.23e-06	1.057e-05	0.0003412	6.656e-06	2.608e-05	7.918e-05	4.308e-05	0.004
502	1.841e-05	0.0002854	0.0006386		9.132e-05	5.23e-06	5.286e-06	1.338e-05	0.0001398	0.0006521	3.393e-05	1.723e-05	1.701e-05
503	0.001	0.003	6.793e-06		2.283e-05	2.353e-05	5.286e-06	0.0006758	0.0003994	0.002	2.262e-05	7.755e-05	0.0001361
504	1.227e-05	0.0001297	1.359e-05		0.01	1.83e-05	1.586e-05	0.0001137	0.005	0.001	1.131e-05	1.723e-05	0.0002892
505	0.0004111	0.0002984	1.359e-05		3.262e-06	2.615e-06	5.286e-06	2.676e-05	1.331e-05	2.087e-05	0.0005203	5.17e-05	0.0008507
506	1.227e-05	0.004	1.359e-05		0.000773	2.615e-06	1.586e-05	0.0001539	1.997e-05	0.021	5.656e-05	0.0001723	1.701e-05
507	0.0003436	0.0003049	0.001		3.262e-06	2.615e-06	5.286e-06	2.676e-05	6.656e-06	0.0003756	0.005	8.617e-06	0.001
508	0.0004172	0.004	2.717e-05		9.785e-06	7.844e-06	0.0001004	2.007e-05	0.003	0.007	1.131e-05	0.0005687	0.0004254
509	6.136e-06	0.025	0.0002717		3.262e-06	2.615e-06	1.057e-05	0.0001673	0.014	5.217e-06	0.001	0.0009047	0.131
510	0.002	1.946e-05	0.0004891		0.0002935	2.615e-06	0.0006184	0.0004082	0.002	0.0002556	0.0004411	3.447e-05	5.104e-05
511	6.136e-06	2.595e-05	0.000197		2.609e-05	2.615e-06	0.007	0.002	0.0001464	0.008	0.0002375	4.308e-05	1.701e-05
512	0.0001104	6.486e-06	0.012		3.262e-06	2.615e-06	2.114e-05	0.0001071	1.331e-05	0.001	0.005	0.0008272	1.701e-05
513	1.227e-05	1.297e-05	4.076e-05		0.0001826	2.615e-06	5.286e-06	6.691e-06	1.331e-05	1.043e-05	0.0004185	9.478e-05	0.007
514	0.0001595	1.946e-05	0.009		1.631e-05	7.844e-06	1.057e-05	0.002	3.994e-05	0.0003756	0.007	0.0007496	0.004
515	6.136e-06	0.0003503	6.114e-05		9.785e-06	1.046e-05	1.057e-05	0.0005621	0.003	0.0002765	2.262e-05	8.617e-06	3.403e-05
516	6.136e-06	0.0001297	0.000822		2.609e-05	0.0009544	0.0002431	6.691e-05	6.656e-06	4.173e-05	0.002	8.617e-06	0.0005104
517	0.001	1.297e-05	0.009		9.785e-06	1.569e-05	2.643e-05	6.691e-06	6.656e-06	0.007	0.0009275	8.617e-06	3.403e-05
518	1.227e-05	0.107	0.003		1.957e-05	2.615e-06	1.586e-05	0.004	0.0004992	5.217e-06	0.002	8.617e-06	0.018
519	2.454e-05	3.243e-05	3.397e-05		0.000274	0.005	0.0003171	1.338e-05	2.663e-05	0.046	1.131e-05	8.617e-06	0.011
520	6.749e-05	4.54e-05	6.793e-06		3.262e-06	0.004	5.286e-06	3.346e-05	0.005	0.00024	0.005	3.447e-05	0.0006636
521	0.001	0.012	0.002		5.218e-05	0.0001987	0.0006871	6.691e-06	6.656e-06	0.0001878	0.001	0.002	3.403e-05
522	1.227e-05	6.486e-06	0.0001291		3.262e-06	2.615e-06	3.171e-05	0.002	7.322e-05	5.217e-06	0.005	0.0002068	0.002
523	1.227e-05	1.946e-05	6.793e-06		6.523e-06	5.23e-06	0.001	0.002	0.0002596	3.13e-05	0.0001357	8.617e-06	0.0006465
524	6.136e-06	6.486e-06	6.793e-06		8.48e-05	1.569e-05	1.057e-05	5.353e-05	7.322e-05	2.087e-05	0.007	8.617e-06	0.0003233
525	0.005	0.002	6.114e-05		9.785e-06	7.321e-05	5.286e-06	0.001	6.656e-06	0.0001148	1.131e-05	5.17e-05	0.004
526	1.841e-05	0.0006292	9.511e-05		9.785e-05	2.615e-06	5.286e-06	6.691e-06	1.997e-05	5.217e-05	0.004	8.617e-06	0.0003573
527	0.004	1.297e-05	6.793e-06		6.523e-06	2.615e-06	5.814e-05	4.015e-05	6.656e-06	7.303e-05	0.0001923	8.617e-06	1.701e-05
528	1.227e-05	0.032	0.006		5.218e-05	0.0004759	3.171e-05	6.691e-06	6.656e-06	0.0005895	0.003	8.617e-05	0.0002042
529	0.108	0.003	2.038e-05		1.957e-05	1.307e-05	0.639	4.015e-05	6.656e-06	7.303e-05	0.0004525	8.617e-06	0.0002042
530	2.454e-05	6.486e-06	0.0004755		1.631e-05	5.23e-06	0.008	0.0001137	1.331e-05	0.0002974	0.000147	0.007	0.023
531	1.227e-05	0.005	6.793e-06		3.262e-06	7.844e-06	1.057e-05	0.001	1.997e-05	2.087e-05	0.001	1.723e-05	0.0004254
532	0.0004724	0.025	8.152e-05		6.523e-06	2.615e-06	0.011	2.676e-05	3.994e-05	5.217e-06	1.131e-05	0.0003705	8.507e-05
533	4.908e-05	0.023	0.0005299		3.262e-06	1.046e-05	1.586e-05	6.691e-06	0.002	1.043e-05	0.0001697	3.447e-05	1.701e-05
534	0.009	1.946e-05	6.793e-06		6.523e-06	1.046e-05	0.0002537	8.698e-05	1.331e-05	8.868e-05	2.262e-05	8.617e-06	0.0002212
535	6.136e-06	6.486e-06	2.717e-05		6.523e-06	0.0001883	5.286e-06	0.0007159	2.663e-05	4.695e-05	0.006	1.723e-05	0.0001531
536	0.001	7.784e-05	4.076e-05		1.305e-05	0.004	0.0007083	0.002	1.997e-05	0.001	5.656e-05	0.001	0.001
537	0.000816	6.486e-06	1.359e-05		6.523e-06	2.615e-06	5.286e-06	0.005	2.663e-05	0.041	0.000181	8.617e-06	0.0003403
538	0.0008406	6.486e-06	0.0004687		6.523e-06	1.569e-05	0.0001639	6.691e-06	3.994e-05	1.565e-05	1.131e-05	8.617e-06	3.403e-05
539	1.227e-05	0.0007005	2.038e-05		3.262e-06	5.23e-06	0.0002484	0.000823	6.656e-06	0.005	0.0002036	8.617e-06	8.507e-05
540	0.003	6.486e-06	0.0002785		2.283e-05	1.046e-05	3.7e-05	0.0004818	1.331e-05	1.043e-05	0.003	0.0001551	1.701e-05
541	0.0007363	1.946e-05	0.0005435		2.935e-05	0.003	5.286e-06	0.003	0.014	1.565e-05	0.0006447	1.723e-05	0.0001531
542	3.068e-05	0.0002919	4.755e-05		0.0003066	2.615e-06	0.007	0.000455	2.663e-05	0.0001669	3.393e-05	1.723e-05	1.701e-05
543	0.006	1.946e-05	6.793e-06		1.305e-05	2.615e-06	6.343e-05	0.012	6.656e-06	3.652e-05	5.656e-05	2.585e-05	0.002
544	0.000362	0.216	1.359e-05		3.262e-06	2.615e-06	1.057e-05	4.015e-05	1.331e-05	1.043e-05	0.011	0.0002585	0.002
545	1.227e-05	1.297e-05	0.005		2.283e-05	1.046e-05	0.000259	0.000281	0.001	2.608e-05	2.262e-05	8.617e-06	0.0001191
546	0.384	0.003	6.793e-06		3.262e-06	0.0001281	0.006	1.338e-05	1.997e-05	5.217e-06	0.000871	8.617e-05	0.0001701
547	6.136e-06	0.011	0.0001359		3.262e-06	2.615e-06	0.002	0.003	2.663e-05	0.0001878	0.0001131	8.617e-06	3.403e-05
548	0.023	0.0005838	6.793e-06		3.262e-06	5.23e-06	1.586e-05	0.004	2.663e-05	1.043e-05	9.049e-05	0.0002413	0.009
549	1.227e-05	0.003	4.755e-05		9.785e-06	2.615e-06	0.0008985	1.338e-05	0.0001664	3.13e-05	0.003	6.893e-05	1.701e-05
550	0.109	0.0009729	0.004		6.523e-06	2.876e-05	0.0006977	0.012	0.004	5.217e-06	0.012	8.617e-06	0.003
551	6.136e-06	6.486e-06	2.038e-05		0.001	3.399e-05	1.586e-05	0.0002543	0.025	4.173e-05	0.0001018	8.617e-06	0.0001701
552	3.068e-05	2.595e-05	0.002		2.609e-05	2.615e-06	5.286e-06	4.015e-05	0.01	0.0004121	0.041	2.585e-05	1.701e-05
553	1.227e-05	0.069	0.0005503		0.0001533	2.615e-06	1.057e-05	0.002	3.994e-05	5.217e-06	1.131e-05	0.0005428	0.0001021
554	3.068e-05	0.0005773	0.0001223		9.785e-05	1.046e-05	3.171e-05	0.053	9.985e-05	4.695e-05	0.0002828	1.723e-05	0.0007997
555	0.002	1.946e-05	6.793e-06		9.132e-05	1.83e-05	5.286e-05	0.0002877	1.997e-05	0.0008503	0.0004864	5.17e-05	8.507e-05
556	1.227e-05	0.005	3.397e-05		6.523e-06	5.23e-06	1.586e-05	6.691e-06	1.997e-05	1.565e-05	0.0001018	3.447e-05	0.002
557	0.376	0.004	0.0008763		3.262e-06	2.615e-06	1.057e-05	0.0007628	9.319e-05	2.608e-05	0.006	8.617e-06	0.003
558	6.136e-06	3.892e-05	0.0006997		7.828e-05	5.23e-06	0.000629	0.0004015	1.331e-05	0.006	4.525e-05	8.617e-06	8.507e-05
559	0.002	2.595e-05	0.002		0.0009034	5.23e-06	5.286e-06	0.002	0.004	0.005	0.004	1.723e-05	0.002
560	1.227e-05	0.0001103	0.005		3.262e-06	1.569e-05	2.114e-05	8.029e-05	6.656e-06	5.217e-06	0.0003393	8.617e-06	1.701e-05
561	6.136e-06	6.486e-06	0.002		9.785e-06	7.844e-06	5.286e-06	7.36e-05	0.0006324	1.043e-05	0.0003054	8.617e-06	8.507e-05
562	6.136e-06	1.946e-05	0.0006861		0.0001402	0.021	0.0008827	0.0005821	3.328e-05	0.000506	1.131e-05	8.617e-06	1.701e-05
563	0.002	0.025	0.001		4.24e-05	5.23e-06	3.171e-05	0.0008364	0.003	1.043e-05	0.0002036	8.617e-06	0.0002722
564	0.0002638	6.486e-06	0.0002853		0.003	3.138e-05	5.286e-06	0.000823	6.656e-06	3.652e-05	7.918e-05	8.617e-06	0.0006125
565	0.0001288	6.486e-06	2.038e-05		1.957e-05	7.844e-06	8.985e-05	4.015e-05	1.997e-05	6.26e-05	0.0002602	4.308e-05	0.0007146
566	3.681e-05	6.486e-06	0.09		3.262e-06	5.23e-06	5.286e-06	0.000455	3.328e-05	0.00012	0.0002262	0.0001637	0.005
567	0.0001718	4.54e-05	6.793e-05		1.305e-05	2.092e-05	1.057e-05	0.0001874	3.328e-05	1.565e-05	0.0005316	0.0002068	0.006
568	6.136e-06	6.486e-06	2.717e-05		0.002	1.046e-05	3.171e-05	0.004	0.14	0.000386	1.131e-05	8.617e-06	0.015
569	0.006	9.081e-05	4.076e-05		1.631e-05	2.615e-06	0.000185	1.338e-05	6.656e-06	0.012	0.0005995	3.447e-05	0.0006806
570	1.227e-05	1.297e-05	0.018		0.0004044	2.615e-06	3.171e-05		2.663e-05	0.0001409	0.0001131	8.617e-06	3.403e-05
571	3.068e-05	1.946e-05	1.359e-05		5.218e-05	0.001	5.814e-05		6.656e-06	1.043e-05	1.131e-05	6.893e-05	0.0008507
572	7.363e-05	0.001	0.0008628		9.458e-05	2.615e-06	1.586e-05		6.656e-06	2.608e-05	0.005	2.585e-05	0.0002042
573	1.227e-05	0.00024	0.003		3.914e-05	7.844e-06	5.286e-06		8.653e-05	7.825e-05	0.006	8.617e-06	0.011
574	6.136e-06	0.003	0.004		3.914e-05	2.615e-06	5.286e-06		6.656e-06	5.217e-06	0.0007805	7.755e-05	1.701e-05
575	7.363e-05	0.0002984	0.0005706		1.305e-05	1.046e-05	5.286e-06		0.001	1.043e-05	1.131e-05	8.617e-06	0.0007827
576	1.227e-05	5.838e-05	3.397e-05		6.523e-06	0.004	1.057e-05		5.325e-05	0.003	0.0004977	8.617e-06	0.0008337
577	0.004	0.001	2.038e-05		0.0002348	0.003	1.586e-05		6.656e-06	9.39e-05	0.006	8.617e-06	0.066
578	1.841e-05	0.000253	9.511e-05		3.914e-05	2.615e-06	0.002		1.331e-05	1.043e-05	1.131e-05	8.617e-06	3.403e-05
579	1.227e-05	4.54e-05	1.359e-05		2.283e-05	5.23e-06	2.114e-05		1.997e-05	1.565e-05	0.002	8.617e-06	0.0007827
580	1.227e-05	1.946e-05	0.005		3.262e-06	7.844e-06	7.4e-05		1.331e-05	1.043e-05	0.0001697	1.723e-05	3.403e-05
581	0.0009694	0.057	6.793e-06		0.000137	1.569e-05	4.757e-05		2.663e-05	1.043e-05	0.0002488	8.617e-06	1.701e-05
582	0.0001104	0.006	4.755e-05		4.892e-05	6.798e-05	5.286e-06		6.656e-06	0.0002974	0.001	1.723e-05	0.0007316
583	0.029	1.297e-05	0.0001359		3.262e-05	2.092e-05	0.011		0.0008587	2.087e-05	0.002	8.617e-06	0.002
584	1.841e-05	0.002	0.04		1.631e-05	0.0004393	3.171e-05		7.988e-05	0.0001148	0.00069	6.032e-05	0.0003573
585	6.136e-05	1.297e-05	6.793e-06		6.523e-06	7.844e-06	5.286e-06		4.659e-05	4.695e-05	1.131e-05	2.585e-05	0.0002722
586	6.136e-06	0.0006811	0.001		0.0007273	2.615e-06	0.00074		6.656e-06	1.043e-05	3.393e-05	1.723e-05	8.507e-05
587	4.295e-05	0.0002789	0.004		3.262e-06	1.307e-05	8.457e-05		0.068	0.0009181	9.049e-05	8.617e-06	0.0001872
588	0.000816	0.033	6.793e-06		3.262e-06	1.83e-05	2.114e-05		1.997e-05	1.043e-05	0.001	1.723e-05	0.003
589	6.136e-06	0.004	2.038e-05		4.24e-05	5.23e-06	0.037		6.656e-06	0.009	0.0002262	5.17e-05	0.0007656
590	0.0007792	0.0002854	0.006		3.262e-06	7.844e-06	2.114e-05		0.001	8.347e-05	0.003	4.308e-05	1.701e-05
591	0.017	0.016	0.002		9.785e-06	7.844e-06	1.057e-05		7.988e-05	3.13e-05	0.0007352	1.723e-05	0.001
592	6.136e-06	0.014	0.0002174		1.631e-05	3.399e-05	2.643e-05		0.0001198	1.565e-05	0.011	1.723e-05	0.014
593	1.227e-05	8.432e-05	0.0001019		0.000861	5.491e-05	5.286e-06		0.002	5.217e-06	0.0007918	8.617e-06	0.0001361
594	6.136e-06	0.013	0.001		0.002	2.353e-05	0.0003753		6.656e-06	0.0001617	0.0004072	8.617e-06	0.0001021
595	6.136e-06	5.189e-05	6.793e-06		3.262e-06	2.615e-06	0.008		0.0001797	0.005	0.000147	1.723e-05	0.0004083
596	0.002	0.0001038	1.359e-05		0.02	2.615e-06	1.057e-05		2.663e-05	0.001	0.0001357	3.447e-05	0.001
597	1.227e-05	1.946e-05	7.473e-05		1.305e-05	2.615e-06	5.286e-06		6.656e-06	5.738e-05	4.525e-05	1.723e-05	0.0002042
598	0.0006258	6.486e-06	0.005		2.609e-05	7.844e-06	5.286e-06		1.331e-05	1.043e-05	0.016	3.447e-05	0.0004934
599	6.136e-06	0.000253	0.006		3.262e-06	5.23e-06	2.114e-05		3.994e-05	0.003	1.131e-05	1.723e-05	1.701e-05
600	0.002	0.0008302	0.003		6.523e-06	2.615e-06	5.286e-06		6.656e-06	0.012	1.131e-05		0.002
601	0.004	6.486e-06	0.0008356		6.523e-06	1.046e-05	1.057e-05		1.997e-05	0.0001878	0.0001244		0.001
602	6.136e-06	0.0002595	2.717e-05		3.262e-06	5.23e-06	2.114e-05		6.656e-06	0.0005634	0.003		0.058
603	0.013	0.002	6.114e-05		1.631e-05	7.844e-06	1.586e-05		0.000639		3.393e-05		0.001
604	6.136e-06	0.000227	6.793e-06		0.0003229	5.23e-06	0.004		0.0007721		0.002		0.0003403
605	0.0008712	0.001	0.0007609		1.305e-05	2.615e-06	5.286e-06		0.002		0.0007126		3.403e-05
606	1.227e-05	0.0001492	1.359e-05		0.0001402	2.615e-06	1.057e-05		1.997e-05		1.131e-05		0.0001872
607	0.004	0.0001038	0.0006522		1.631e-05	7.844e-06	0.016		1.331e-05		1.131e-05		0.002
608	0.004	0.403	1.359e-05		3.262e-06	2.615e-06	1.586e-05		6.656e-06		3.393e-05		0.009
609	0.0002516	0.003	0.000394		3.262e-06	1.307e-05	2.114e-05		0.0005325		0.002		1.701e-05
610	3.068e-05	6.486e-06	1.359e-05		3.262e-06	2.615e-06	1.057e-05		0.0001797		0.0007692		0.001
611	6.136e-06	0.004	0.0001766		1.631e-05	2.615e-06	5.814e-05		0.002		3.393e-05		0.002
612	6.749e-05	0.000493	4.755e-05		1.305e-05	3.661e-05	0.002		6.656e-06		0.002		0.003
613	6.136e-06	2.595e-05	1.359e-05		2.283e-05	5.23e-06	0.0001269		6.656e-06		4.525e-05		3.403e-05
614	0.002	3.243e-05	1.359e-05		5.545e-05	2.615e-06	3.7e-05		5.325e-05		0.004		0.005
615	3.068e-05	4.54e-05	2.038e-05		2.283e-05	2.615e-06	0.016		0.0001132		3.393e-05		0.0004254
616	2.454e-05	0.058	0.016		9.785e-06	6.798e-05	0.004		6.656e-06		0.0006674		0.0001021
617	1.841e-05	6.486e-06	9.511e-05		9.785e-05	3.138e-05	7.928e-05		6.656e-06		4.525e-05		0.0009698
618	0.0004049	0.000227	2.038e-05		0.0001272	2.615e-05	5.286e-06		1.331e-05		1.131e-05		0.02
619	0.0001718	0.0007459	1.359e-05		0.0002022	2.615e-06	0.002		0.006		3.393e-05		8.507e-05
620	0.0001104	6.486e-06	1.359e-05		2.609e-05	2.615e-06	0.0004968		0.000193		0.003		0.014
621	6.136e-06	6.486e-06	0.0001019		3.262e-06	7.844e-06	0.0002907		6.656e-06		0.0002941		0.0001531
622	6.136e-06	1.946e-05	0.0001359		6.523e-06	2.615e-06	2.114e-05		6.656e-06		2.262e-05		0.0003743
623	0.0008467	0.0007394	1.359e-05		6.523e-06	2.615e-06	1.057e-05		0.01		0.006		0.001
624	1.227e-05	3.892e-05	0.002		9.785e-06	0.0002092	0.002		3.328e-05		1.131e-05		0.005
625	0.022	1.297e-05	4.076e-05		6.523e-06	5.23e-06	0.003		5.991e-05		1.131e-05		0.0005104
626	3.068e-05	6.486e-06	1.359e-05		5.871e-05	0.0004184	0.000148		0.0001464		0.004		0.001
627	3.068e-05	1.946e-05	3.397e-05		1.631e-05	2.615e-06	0.0003013		0.001		1.131e-05		0.003
628	6.136e-06	0.0001297	0.063		2.609e-05	0.0009779	5.286e-05		0.003		2.262e-05		1.701e-05
629	0.006	0.001	1.359e-05		0.007	2.615e-06	0.003		1.331e-05		0.000147		0.001
630	0.0006994	0.0001557	0.001		5.218e-05	5.23e-06	1.057e-05		6.656e-06		0.016		1.701e-05
631	3.068e-05	6.486e-06	0.0001766		6.197e-05	1.046e-05	5.286e-06		6.656e-06		0.0002602		0.0001872
632	1.841e-05	3.243e-05	0.002		0.002	2.615e-06	0.0001797		0.009		0.0008144		0.0001361
633	4.295e-05	0.0002011	0.0005842		6.523e-06	1.046e-05	2.643e-05		0.0008986		0.000181		1.701e-05
634	9.817e-05	4.54e-05	0.016		9.785e-06	5.23e-06	1.057e-05		0.000193		0.0001697		0.0007827
635	6.136e-06	1.946e-05	1.359e-05		3.262e-06	2.615e-06	0.002		6.656e-06		9.049e-05		1.701e-05
636	1.841e-05	0.001	7.473e-05		6.523e-06	1.307e-05	2.114e-05		6.656e-06		0.001		0.0005615
637	6.749e-05	3.892e-05	1.359e-05		9.132e-05	0.0002249	4.757e-05		9.319e-05		0.0006787		0.009
638	0.0001473	6.486e-06	0.008		0.0001044	2.615e-06	0.0002167		0.008		0.005		0.0001191
639	0.031	0.001	0.0003125		1.631e-05	5.491e-05	1.057e-05		1.331e-05		0.0002488		0.007
640	6.136e-06	0.0005189	0.001		0.0001631	5.753e-05	1.057e-05		6.656e-06		1.131e-05		0.0001531
641	0.0004908	0.005	0.0001562		6.523e-06	1.046e-05	0.003		1.997e-05		0.003		1.701e-05
642	1.841e-05	7.135e-05	5.435e-05		3.262e-06	0.000136	5.286e-06		0.002		2.262e-05		0.0006465
643	3.068e-05	0.007	0.0001087		2.609e-05	1.307e-05	0.000185		6.656e-06		0.0001923		0.0007146
644	1.227e-05	1.297e-05	0.0001155		1.631e-05	0.002	0.0001004		0.0002929		0.001		0.0002892
645	0.0002086	3.243e-05	2.717e-05		1.305e-05	2.876e-05	1.057e-05		7.322e-05		1.131e-05		0.001
646	6.136e-06	0.001	0.002		1.631e-05	2.615e-05	0.0008034		1.331e-05		1.131e-05		0.0002382
647	0.005	6.486e-06	2.717e-05		2.935e-05	5.491e-05	3.7e-05		0.0002197		0.0004072		0.0002722
648	0.003	1.297e-05	0.003		0.000649	0.0009727	1.057e-05		6.656e-06		0.002		0.003
649	3.068e-05	6.486e-06	0.052		1.305e-05	0.001	0.002		5.325e-05		7.918e-05		0.008
650	6.136e-06	0.0002465	0.0004755		3.262e-05	3.922e-05	5.286e-06		6.656e-06		0.001		0.007
651	0.003	3.243e-05	0.0005027		1.631e-05	2.615e-06	0.006		6.656e-06		1.131e-05		0.0001701
652	0.0001043	0.0005903	0.0003736		6.523e-06	2.615e-06	1.057e-05		1.331e-05		1.131e-05		0.0004934
653	1.227e-05	0.004	0.017		3.262e-06	2.615e-06	3.7e-05		0.002		0.005		0.001
654	0.004	6.486e-06	0.01		3.262e-06	7.844e-06	2.114e-05		1.331e-05		1.131e-05		0.0001021
655	6.136e-06	0.006	0.000394		3.914e-05	0.001	1.586e-05		6.656e-06		1.131e-05		8.507e-05
656	1.227e-05	0.009	0.002		9.785e-06	5.23e-06	1.586e-05		2.663e-05		4.525e-05		0.015
657	0.004	0.0005578	6.793e-06		3.262e-06	2.615e-06	0.00074		6.656e-06		7.918e-05		0.001
658	0.003	1.297e-05	0.003		9.785e-06	7.844e-06	1.586e-05		0.0002463		2.262e-05		5.104e-05
659	6.136e-06	1.297e-05	0.019		1.631e-05	2.615e-06	2.114e-05		0.014		1.131e-05		0.0003573
660	6.136e-06	0.004	2.717e-05		1.305e-05	2.615e-06	4.228e-05		0.002		0.0008031		0.0009698
661	0.009	1.297e-05	6.793e-05		3.262e-06	1.83e-05	5.286e-06		6.656e-06		0.001		1.701e-05
662	6.136e-06	5.838e-05	0.006		0.0002087	5.23e-06	1.057e-05		1.997e-05		2.262e-05		0.0001021
663	5.522e-05	6.486e-06	6.793e-06		3.262e-06	0.0001569	2.643e-05		0.0005724		2.262e-05		1.701e-05
664	3.068e-05	0.0001751	6.793e-06		0.0001142	1.569e-05	0.0002537		0.0004127		5.656e-05		3.403e-05
665	0.007	6.486e-06	5.435e-05		6.523e-06	1.83e-05	3.171e-05		1.331e-05		0.0001018		0.0001021
666	1.841e-05	0.003	0.003		3.262e-06	7.844e-06	0.008		6.656e-06		4.525e-05		0.0001361
667	6.136e-06	6.486e-05	0.032		9.785e-06	2.615e-06	5.286e-06		6.656e-06		0.004		8.507e-05
668	0.002	0.005	0.002		6.523e-06	6.275e-05	2.114e-05		3.994e-05		1.131e-05		0.0009188
669	4.908e-05	5.189e-05	1.359e-05		3.262e-06	2.615e-06	0.000185		0.0001132		0.0001131		3.403e-05
670	0.015	1.297e-05	2.038e-05		3.262e-06	1.83e-05	5.286e-06		2.663e-05		1.131e-05		0.0005274
671	0.0001104	0.027	2.038e-05		3.262e-06	5.23e-06	2.114e-05		6.656e-06		0.0004525		0.0001191
672	1.227e-05	0.007	0.0001155		3.262e-06	0.0006354	2.114e-05		1.997e-05		0.0001697		0.003
673	6.749e-05	1.946e-05	0.0007541		3.914e-05	2.615e-06	5.286e-06		1.331e-05		0.003		0.0003403
674	6.136e-06	1.946e-05	5.435e-05		1.957e-05	1.046e-05	5.286e-06		6.656e-06		0.0006561		0.003
675	6.136e-06	1.297e-05	0.0004008		6.523e-06	1.046e-05	2.643e-05		5.991e-05		1.131e-05		0.003
676	6.136e-06	0.0001427	0.097		4.24e-05	5.23e-06	1.057e-05		0.0007988		0.004		0.002
677	0.005	6.486e-06	0.0004687		3.262e-06	2.615e-05	5.286e-06		0.0005724		0.012		0.0002382
678	0.019	0.003	3.397e-05		0.001	0.0003818	3.171e-05		0.001		0.0003167		0.005
679	0.03	0.000493	0.0002242		3.262e-06	5.23e-06	0.0002378		3.328e-05		0.0003846		0.0002042
680	3.068e-05	6.486e-06	1.359e-05		0.0002283	2.615e-06	5.286e-06		0.0005658		0.004		0.0009018
681	6.136e-06	0.004	4.755e-05		0.0001402	2.615e-06	0.000407		1.331e-05		1.131e-05		0.0002212
682	6.136e-06	0.0004865	0.009		2.935e-05	2.615e-06	5.286e-06		0.005		0.001		0.01
683	3.681e-05	0.007	2.038e-05		0.0002446	2.615e-06	2.643e-05		0.002		0.003		6.806e-05
684	1.841e-05	6.486e-06	6.793e-06		9.785e-06	1.83e-05	1.586e-05		0.002		1.131e-05		0.023
685	0.000816	0.008	0.0005706		0.00015	0.0001203	1.057e-05		0.011		7.918e-05		0.01
686	6.136e-06	0.0001297	0.028		6.523e-05	0.0004785	1.057e-05		6.656e-06		6.787e-05		0.002
687	1.227e-05	0.0001881	4.076e-05		0.0003262	7.844e-06	1.586e-05		3.994e-05		0.0007013		0.0009528
688	0.021	0.0007394	0.001		1.631e-05	2.615e-06	7.4e-05		6.656e-06		2.262e-05		0.0004254
689	1.227e-05	0.0007394	6.793e-05		3.262e-06	7.844e-06	3.171e-05		0.004		0.001		1.701e-05
690	6.136e-06	0.001	0.0006793		5.218e-05	1.307e-05	1.057e-05		0.0001198		4.525e-05		3.403e-05
691	9.203e-05	1.297e-05	4.755e-05		6.523e-06	1.046e-05	0.0001216		1.331e-05		2.262e-05		0.001
692	1.227e-05	6.486e-05	0.0001698		3.262e-06	2.615e-06	7.4e-05		0.000213		0.0003393		5.104e-05
693	0.084	0.0007848	0.0006386		3.262e-06	2.615e-06	2.643e-05		0.004		0.0007352		0.0003063
694	0.0006013	2.595e-05	0.004		3.914e-05	2.615e-06	4.228e-05		6.656e-06		0.0001018		0.003
695	1.227e-05	6.486e-06	6.793e-06		0.000424	7.844e-06	0.0004704		0.003		1.131e-05		1.701e-05
696	0.001	6.486e-06	6.793e-06		9.785e-06	2.876e-05	1.586e-05		2.663e-05		2.262e-05		3.403e-05
697	1.227e-05	0.0006746	0.0001766		6.523e-06	2.615e-06	7.4e-05		6.656e-06		5.656e-05		3.403e-05
698	6.136e-06	0.016	1.359e-05		0.0002022	2.615e-06	1.586e-05		0.001		2.262e-05		1.701e-05
699	6.136e-06	9.081e-05	0.028		3.262e-06	1.046e-05	0.015		0.0003794		4.525e-05		0.001
700	2.454e-05	0.0002335	0.042		2.935e-05	2.615e-06	6.871e-05		0.0004659		0.0001131		8.507e-05
701	6.136e-06	0.004	0.009		6.523e-06	1.046e-05	0.0001216		0.0008653		0.0004072		3.403e-05
702	1.227e-05	0.0003243	0.0002174		3.262e-06	5.23e-06	0.0001004		0.002		3.393e-05		0.0001872
703	6.136e-06	3.892e-05	0.012		3.262e-06	2.615e-06	5.286e-06		6.656e-06		0.000871		0.001
704	0.002	0.194	0.001		1.305e-05	0.0002667	1.586e-05		1.997e-05		3.393e-05		0.0002212
705	1.227e-05	6.486e-06	4.755e-05		9.785e-06	2.615e-06	5.286e-06		1.997e-05		0.002		0.012
706	6.136e-06	1.946e-05	0.0005367		2.609e-05	5.23e-06	1.057e-05		0.0001132		0.0001131		0.0005274
707	0.005	0.000214	0.003		5.218e-05	7.844e-06	5.286e-06		6.656e-06		5.656e-05		0.0006976
708	0.019	6.486e-05	0.004		0.0002838	1.046e-05	0.001		0.0005525		2.262e-05		0.0001021
709	6.136e-06	0.02	0.0003465		0.001	5.23e-06	8.985e-05		2.663e-05		2.262e-05		1.701e-05
710	1.227e-05	0.011	0.038		3.262e-06	2.615e-06	2.643e-05		1.331e-05		2.262e-05		1.701e-05
711	0.004	0.003	0.0003872		6.849e-05	2.615e-06	0.0006607		7.988e-05		0.0002149		0.0001531
712	2.454e-05	7.135e-05	0.0005706		3.262e-06	2.615e-06	5.286e-05		1.331e-05		0.0004411		0.0006636
713	6.136e-06	3.892e-05	3.397e-05		0.000711	2.615e-06	0.0003118		0.073		0.0005429		0.0001531
714	6.136e-06	3.892e-05	0.027		0.0001272	5.23e-06	1.057e-05		1.331e-05		2.262e-05		0.0004424
715	0.009	3.892e-05	1.359e-05		4.566e-05	2.615e-06	0.000629		0.0001731		1.131e-05		3.403e-05
716	0.107	0.001	6.793e-06		1.957e-05	1.569e-05	1.057e-05		6.656e-06		1.131e-05		0.0002722
717	6.136e-05	0.0005513	6.793e-06		9.785e-06	2.353e-05	0.0006184		0.0001132		0.0001018		0.0009868
718	0.002	6.486e-06	0.0003533		3.262e-06	2.615e-06	5.286e-06		1.331e-05		0.0002149		0.019
719	6.136e-06	0.024	6.793e-06		3.262e-06	3.399e-05	0.0004863		6.656e-06		0.002		0.006
720	4.295e-05	0.0001686	0.0001766		0.0002609	0.000102	1.586e-05		6.656e-06		1.131e-05		5.104e-05
721	1.227e-05	0.0001881	6.114e-05		9.785e-05	5.23e-06	7.928e-05		6.656e-06		0.003		1.701e-05
722	8.59e-05	0.023	0.002		6.849e-05	2.615e-06	3.171e-05		1.331e-05		0.007		0.05
723	3.681e-05	0.006	0.0003125		0.0003033	3.399e-05	0.0001374		5.991e-05		0.0005429		1.701e-05
724	4.908e-05	0.016	6.793e-06		1.631e-05	0.001	5.286e-06		1.997e-05		1.131e-05		3.403e-05
725	4.295e-05	0.01	1.359e-05		3.262e-06	1.046e-05	4.757e-05		6.656e-06		3.393e-05		0.0001191
726	1.841e-05	0.034	1.359e-05		8.806e-05	5.23e-06	2.643e-05		1.331e-05		6.787e-05		0.154
727	4.295e-05	1.946e-05	0.001		3.262e-06	7.844e-06	0.002		1.997e-05		0.0003846		3.403e-05
728	0.001	2.595e-05	0.0009579		3.262e-06	2.615e-06	6.871e-05		3.328e-05		0.0004298		0.0003913
729	6.136e-06	0.059	0.0003193		0.0003979	5.23e-06	5.286e-06		0.0004659		0.0004751		0.0002212
730	0.004	0.037	6.793e-06		6.523e-06	0.0002432	8.985e-05		5.325e-05		0.0009954		0.0001701
731	6.136e-06	0.004	6.793e-06		3.262e-06	2.615e-06	0.0002537		6.656e-06		0.039		0.004
732	0.017	0.015	0.007		3.262e-06	5.23e-06	1.586e-05		6.656e-06		0.000328		0.018
733	0.146	4.54e-05	2.038e-05		3.262e-05	2.615e-06	1.057e-05		1.997e-05		0.0003846		6.806e-05
734	0.007	0.002	4.755e-05		1.631e-05	5.23e-06	0.0001533		3.328e-05		0.001		0.149
735	1.227e-05	6.486e-06	6.793e-06		6.523e-06	2.615e-06	4.757e-05		6.656e-06		0.0001923		0.0008167
736	1.841e-05	6.486e-06	6.793e-06		0.000698	2.615e-06	5.286e-06		3.328e-05		0.0008031		0.0001531
737	8.59e-05	5.838e-05	6.793e-06		3.262e-06	1.046e-05	2.643e-05		0.0002663		0.0002375		0.0003743
738	1.227e-05	0.0005124	0.0002785		3.262e-06	3.138e-05	0.0001321		0.0007921		2.262e-05		0.0005955
739	0.002	0.064	0.0007541		3.262e-06	0.0006955	5.286e-06		0.155		3.393e-05		0.0009018
740	6.136e-06	0.0001622	0.0001223		6.523e-06	2.615e-06	0.002		1.331e-05		0.0002715		0.141
741	0.0008467	1.297e-05	6.793e-06		9.785e-06	0.000217	1.586e-05		6.656e-06		1.131e-05		0.0002212
742	0.011	0.003	0.0009239		9.785e-06	0.025	2.114e-05		0.002		1.131e-05		0.001
743	0.04	0.002	6.793e-06		8.154e-05	2.615e-06	5.286e-06		6.656e-06		0.002		0.005
744	0.003	0.0002595	1.359e-05		0.0001076	0.000102	5.286e-06		0.021		0.0001131		0.0002382
745	0.115	0.000227	4.076e-05		0.0007012	7.844e-06	1.057e-05		6.656e-06		0.001		0.009
746	6.136e-06	6.486e-06	0.005		3.262e-06	2.615e-05	1.586e-05		0.000193		0.005		6.806e-05
747	1.841e-05	6.486e-06	5.435e-05		3.262e-06	5.23e-06	2.114e-05		0.000193		0.0001357		0.001
748	1.227e-05	0.0004411	9.511e-05		1.305e-05	0.004	0.0001639		1.997e-05		0.0006221		1.701e-05
749	6.136e-06	0.006	0.0004212		2.283e-05	5.23e-06	6.871e-05		6.656e-06		0.0003846		3.403e-05
750	0.094	1.297e-05	0.0005095		0.000199	1.046e-05	9.514e-05		6.656e-06		1.131e-05		0.0005274
751	0.004	1.946e-05	3.397e-05		6.523e-06	7.844e-06	2.114e-05		0.0004859		0.0002715		0.0002552
752	0.015	0.0001297	0.0002853		0.001	2.615e-06	5.286e-06		1.331e-05		0.0001244		0.0004254
753	0.009	0.001	2.717e-05		3.262e-05	0.0003948	5.814e-05		2.663e-05		0.0006221		3.403e-05
754	6.136e-06	0.0002659	0.005		3.262e-06	0.0001438	6.343e-05		6.656e-06		0.0001923		8.507e-05
755	0.061	6.486e-06	4.076e-05		4.24e-05	2.615e-06	1.057e-05		3.994e-05		3.393e-05		0.0001191
756	1.227e-05	8.432e-05	0.001		0.0001566	7.844e-06	0.003		1.331e-05		0.0001697		0.0009358
757	0.0001043	1.297e-05	0.098		0.0001533	0.0003138	5.286e-06		1.997e-05		7.918e-05		3.403e-05
758	6.136e-06	5.189e-05	0.0008763		3.262e-06	7.844e-06	3.171e-05		2.663e-05		0.047		0.001
759	3.068e-05	0.0003762	2.038e-05		0.0001566	2.615e-06	1.057e-05		2.663e-05		0.0004525		0.0008167
760	6.136e-06	1.297e-05	0.0002106		9.785e-06	0.000855	0.0004334		6.656e-06		0.0004072		0.0009188
761	0.025		6.793e-06		5.545e-05	5.23e-06	1.586e-05		6.656e-06		0.002		0.15
762	6.136e-06		0.0008967		6.523e-06	2.615e-06	3.171e-05		0.0002063		5.656e-05		0.0004764
763	3.681e-05		3.397e-05		0.001	5.23e-06	8.985e-05		0.0003927		0.0006674		0.012
764	6.136e-06		4.755e-05		1.631e-05	1.569e-05	1.057e-05		1.331e-05		3.393e-05		0.0001701
765	6.136e-06		0.0003397		1.631e-05	2.615e-05	5.286e-06		0.002		2.262e-05		0.001
766	6.136e-06		0.0008695		0.0001239	2.615e-06	0.0003066		1.997e-05		2.262e-05		1.701e-05
767	2.454e-05		4.755e-05		0.001	2.615e-06	2.643e-05		0.001		0.001		6.806e-05
768	6.136e-06		0.002		1.305e-05	1.83e-05	5.286e-06		6.656e-06		0.0008597		0.006
769	1.227e-05		3.397e-05		9.785e-06	0.0002746	1.586e-05		6.656e-06		0.001		8.507e-05
770	1.841e-05		0.000625		5.218e-05	2.615e-06	1.586e-05		3.994e-05		0.003		1.701e-05
771	0.0001043		4.755e-05		6.523e-06	2.615e-06	0.0005286		6.656e-06		7.918e-05		0.0006636
772	4.295e-05		6.793e-06		6.523e-06	5.753e-05	5.286e-06		4.659e-05		0.002		0.003
773	0.000135		4.076e-05		3.262e-05	2.615e-06	5.286e-06		6.656e-05		0.001		8.507e-05
774	0.009		2.717e-05		1.305e-05	0.0002589	5.814e-05		0.037		0.0004525		0.003
775	1.227e-05		2.717e-05		3.262e-06	0.0002432	5.286e-06		6.656e-06		0.001		5.104e-05
776	0.0005522		9.511e-05		6.523e-06	3.922e-05	3.171e-05		0.002		0.0006334		0.0008677
777	0.077		0.026		0.0003849	7.844e-06	5.286e-06		5.991e-05		4.525e-05		1.701e-05
778	6.136e-06		0.011		9.785e-06	1.046e-05	0.0005286		0.003		0.0007352		0.002
779	0.028		4.755e-05		0.0004827	2.615e-06	0.0006078		1.331e-05		0.0009162		0.0001701
780	6.136e-06		0.011		2.283e-05	2.615e-06	0.0007981		6.656e-06		2.262e-05		0.0003913
781	0.003		3.397e-05		1.305e-05	0.00017	0.000333		0.003		0.006		3.403e-05
782	1.227e-05		6.793e-06		0.0007404	5.23e-06	5.286e-06		3.328e-05		3.393e-05		1.701e-05
783	1.841e-05		2.038e-05		0.064	2.615e-06	5.286e-06		6.656e-06		0.0002715		0.002
784	0.0008406		6.793e-06		6.197e-05	5.23e-06	5.286e-06		0.006		1.131e-05		1.701e-05
785	8.59e-05		0.0001698		3.262e-06	2.615e-06	4.757e-05		0.0002929		5.656e-05		5.104e-05
786	6.136e-06		0.004		2.935e-05	5.23e-06	2.114e-05		0.0001398		0.0001018		0.005
787	1.227e-05		0.013		3.262e-06	1.307e-05	0.0007347		1.331e-05		0.001		5.104e-05
788	3.681e-05		0.0002174		3.262e-06	2.615e-06	2.643e-05		6.656e-06		0.003		0.005
789	3.681e-05		0.007		6.197e-05	2.615e-06	5.286e-06		6.656e-06		0.001		0.0001191
790	6.136e-06		0.0002853		0.0001566	7.844e-06	0.0001057		2.663e-05		1.131e-05		5.104e-05
791	6.136e-06		6.793e-06		1.305e-05	1.046e-05	1.586e-05		0.002		0.0003054		1.701e-05
792	4.908e-05		1.359e-05		0.0001174	4.184e-05	0.0001004		6.656e-06		0.002		0.058
793	0.000135		2.717e-05		6.523e-06	2.353e-05	1.057e-05		0.0001132		0.002		0.002
794	0.0001595		3.397e-05		1.305e-05	2.615e-06	1.586e-05		6.656e-06		0.0003393		0.0002212
795	0.0002945		5.435e-05		6.523e-06	1.569e-05	1.057e-05		6.656e-06		0.001		1.701e-05
796	1.227e-05		4.755e-05		3.262e-06	1.046e-05	1.586e-05		1.331e-05		3.393e-05		0.001
797	0.0001841		0.001		6.523e-06	1.569e-05	3.7e-05		0.002		0.002		0.0004083
798	1.227e-05		7.473e-05		1.305e-05	7.844e-06	4.757e-05		0.0001198		0.007		0.0004083
799	2.454e-05		6.793e-06		5.218e-05	2.615e-06	0.0002167		2.663e-05		1.131e-05		0.0002382
800	1.841e-05		0.001		2.283e-05	2.353e-05	0.0008351		0.000193		0.001		6.806e-05
801	0.002		0.0004891		3.262e-06	2.615e-06	3.7e-05		0.005		6.787e-05		0.0003743
802	7.363e-05		2.038e-05		3.262e-06	2.353e-05	8.457e-05		1.997e-05		0.005		0.056
803	0.001		1.359e-05		3.262e-06	2.615e-06	0.0001586		0.0001065		1.131e-05		1.701e-05
804	1.227e-05		0.044		3.262e-06	1.046e-05	0.0002484		0.135		5.656e-05		0.0004083
805	6.136e-06		6.793e-06		3.588e-05	2.615e-06	3.7e-05		6.656e-06		0.004		0.0004594
806	0.002		0.0002174		4.566e-05	5.23e-06	4.228e-05		0.002		0.011		0.006
807	1.227e-05		2.038e-05		6.523e-06	0.002	2.114e-05		1.331e-05		0.008		0.002
808	1.227e-05		3.397e-05		3.262e-06	5.23e-06	5.286e-06		1.997e-05		1.131e-05		8.507e-05
809	3.681e-05		6.793e-05		3.262e-06	1.046e-05	2.114e-05		0.069		7.918e-05		1.701e-05
810	6.136e-06		0.006		3.262e-06	1.046e-05	1.057e-05		0.009		0.008		0.0001531
811	6.749e-05		0.0001019		7.175e-05	5.23e-06	0.0001427		6.656e-06		0.0008144		0.002
812	6.136e-06		0.026		1.305e-05	2.615e-06	1.586e-05		0.0007788		0.000181		0.0003233
813	0.0001227		6.793e-06		3.262e-06	2.615e-06	2.643e-05		6.656e-06		0.005		0.0009188
814	3.068e-05		1.359e-05		6.523e-06	1.569e-05	4.228e-05		0.000406		0.0006561		0.002
815	6.136e-06		0.007		6.523e-06	1.569e-05	5.286e-06		0.002		0.001		0.002
816	6.136e-06		0.002		6.523e-06	5.23e-06	5.286e-06		8.653e-05		1.131e-05		0.0006806
817	0.0005645		0.001		3.588e-05	5.23e-06	2.643e-05		3.328e-05		0.0005429		0.006
818	0.389		0.028		3.262e-06	7.844e-06	5.286e-06		6.656e-06		0.0001018		3.403e-05
819	6.136e-06		0.072		1.957e-05	4.184e-05	5.286e-06		0.0001464		1.131e-05		1.701e-05
820	1.227e-05		0.003		4.24e-05	5.23e-06	1.586e-05		6.656e-06		1.131e-05		1.701e-05
821	0.002		6.793e-06		3.262e-06	2.876e-05	5.286e-06		6.656e-06		0.007		0.0001361
822	0.0001473		0.029		3.588e-05	2.615e-06	1.057e-05		0.172		0.0006221		6.806e-05
823	0.003		0.008		6.523e-06	2.615e-06	2.643e-05		1.331e-05		0.004		5.104e-05
824	1.227e-05		1.359e-05		3.262e-06	1.307e-05	5.286e-06		1.331e-05		0.003		0.0007827
825	1.227e-05		0.023		9.785e-06	2.615e-06	1.586e-05		2.663e-05		0.0004525		0.004
826	3.068e-05		2.038e-05		6.523e-06	0.005	2.114e-05		2.663e-05		7.918e-05		0.0001021
827	6.136e-06		0.006		3.588e-05	5.23e-06	1.057e-05		3.328e-05		1.131e-05		0.004
828	9.203e-05		0.0007065		4.566e-05	0.001	3.171e-05		1.997e-05		0.0005316		3.403e-05
829	0.0001902		0.002		3.262e-06	5.23e-06	5.286e-05		6.656e-05		3.393e-05		0.0008167
830	1.227e-05		0.0001766		9.785e-06	2.615e-06	0.004		3.328e-05		0.004		5.104e-05
831	1.227e-05		4.755e-05		1.305e-05	7.844e-06	1.586e-05		0.001		0.001		0.0005785
832	0.0001534		6.793e-06		2.609e-05	2.615e-06	0.0004546		0.006		0.007		3.403e-05
833	4.295e-05		0.0004619		2.609e-05	0.0002249	2.114e-05		0.0007455		0.0002828		0.053
834	0.000859		3.397e-05		6.523e-06	2.615e-06	5.286e-06		6.656e-06		0.0003846		1.701e-05
835	0.002		0.002		3.262e-06	3.922e-05	2.114e-05		6.656e-06		0.0002149		0.247
836	0.0001473		0.002		3.262e-06	5.23e-06	5.286e-06		3.328e-05		0.001		3.403e-05
837	6.136e-06		0.007		3.262e-06	2.615e-06	1.586e-05		2.663e-05		2.262e-05		0.004
838	0.039		0.0005842		3.262e-06	2.615e-06	1.586e-05		6.656e-06		1.131e-05		0.0004083
839	1.227e-05		1.359e-05		3.262e-06	1.307e-05	6.343e-05		6.656e-06		2.262e-05		0.0001191
840	1.227e-05		0.001		3.262e-06	7.844e-06	1.057e-05		0.0001065		2.262e-05		5.104e-05
841	0.003		0.0004416		3.262e-06	1.046e-05	5.286e-06		6.656e-06		1.131e-05		0.017
842	0.067		2.038e-05		9.785e-06	2.615e-06	2.114e-05		3.328e-05		0.027		0.0002892
843	4.295e-05		0.001		3.262e-06	0.000183	5.286e-06		1.331e-05		0.001		0.078
844	0.002		0.006		2.609e-05	4.707e-05	5.286e-06		6.656e-06		2.262e-05		0.004
845	6.136e-06		1.359e-05		6.523e-06	2.615e-06	1.586e-05		1.331e-05		0.569		0.057
846	0.009		6.793e-06		3.262e-06	5.23e-06	2.114e-05		0.0001132		1.131e-05		0.0003573
847	2.454e-05		0.005		3.262e-06	0.0003373	7.4e-05		6.656e-06		4.525e-05		0.0001021
848	0.006		2.717e-05		1.631e-05	2.615e-06	2.643e-05		2.663e-05		1.131e-05		0.0002212
849	4.295e-05		0.0007676		3.262e-06	2.615e-06	1.057e-05		1.997e-05		0.002		0.0003233
850	1.227e-05		0.0001087		9.785e-06	2.353e-05	1.586e-05		8.653e-05		0.0003733		1.701e-05
851	0.021		2.038e-05		6.523e-06	0.0005726	1.057e-05		0.007		0.001		0.004
852	6.136e-06		0.004		6.849e-05	5.23e-06	1.057e-05		0.0003062		0.0007579		8.507e-05
853	0.0003252		5.435e-05		6.523e-06	5.23e-05	2.114e-05		6.656e-06		0.001		8.507e-05
854	6.136e-06		0.0006997		2.609e-05	5.23e-06	5.286e-06		0.0003395		0.022		0.009
855	6.136e-05		0.026		6.523e-06	0.0003059	6.343e-05		1.997e-05		0.0002149		1.701e-05
856	0.0007179		8.152e-05		6.523e-06	7.844e-06	1.057e-05		6.656e-06		0.0002149		1.701e-05
857	1.841e-05		0.007		3.262e-06	5.23e-06	1.057e-05		6.656e-06		0.0007692		1.701e-05
858	6.136e-06		2.038e-05		2.609e-05	2.615e-06	5.286e-06		1.331e-05		0.0002828		3.403e-05
859	6.136e-06		0.007		3.262e-06	0.0001987	1.057e-05		6.656e-06		1.131e-05		0.001
860	5.522e-05		0.0001291		6.523e-06	2.615e-06	5.286e-06		3.994e-05		5.656e-05		5.104e-05
861	0.003		0.0005571		6.523e-06	2.615e-06	4.757e-05		0.0002197		0.0002375		3.403e-05
862	1.227e-05		0.003		3.262e-06	5.23e-06	0.0001691		6.656e-06		1.131e-05		0.0002382
863	0.012		6.793e-06		1.631e-05	2.615e-06	5.286e-06		1.997e-05		0.002		0.0003743
864	0.0001657		0.002		3.262e-06	7.844e-06	1.057e-05		0.0001864		1.131e-05		0.002
865	0.0001963		0.002		0.00015	2.615e-06	5.286e-06		0.006		0.001		0.0001191
866	0.012		0.0002514		3.262e-06	1.046e-05	1.057e-05		1.997e-05		2.262e-05		0.0001872
867	0.0001841		6.793e-06		3.262e-06	5.23e-06	0.014		1.331e-05		0.0005543		0.001
868	0.007		6.793e-05		3.262e-06	2.615e-06	4.757e-05		6.656e-06		0.0001697		1.701e-05
869	6.136e-06		0.001		3.262e-06	5.23e-06	2.114e-05		6.656e-06		1.131e-05		8.507e-05
870	6.136e-06		6.793e-06		3.262e-06	2.615e-06	5.286e-06		6.656e-06		1.131e-05		1.701e-05
871	0.008		0.002		1.305e-05	5.23e-06	5.286e-06		1.331e-05		1.131e-05		0.151
872	6.136e-06		0.056		3.262e-06	2.615e-06	5.286e-06		1.331e-05		1.131e-05		1.701e-05
873	1.227e-05		8.831e-05		6.523e-06	0.0008341	4.228e-05		0.002		0.001		0.005
874	0.001		0.0001291		6.523e-06	5.23e-06	1.057e-05		6.656e-06		1.131e-05		0.051
875	6.136e-06		0.025		3.262e-06	2.615e-06	5.814e-05		6.656e-06		0.0001584		1.701e-05
876	0.008		0.002		1.631e-05	7.844e-06	5.286e-06		0.000872		0.005		1.701e-05
877	6.136e-06		0.002		1.957e-05	2.615e-05	3.7e-05		0.009		0.0001131		8.507e-05
878	1.227e-05		0.004		1.305e-05	5.23e-06	5.286e-06		1.997e-05		0.003		1.701e-05
879	6.136e-06		0.0003736		3.262e-06	2.615e-06	5.286e-06		0.002		0.0003393		0.019
880	8.59e-05		2.717e-05		0.0002153	0.0001621	5.286e-06		0.005		0.003		0.0002382
881	0.002		0.007		6.523e-06	0.0004131	2.643e-05		6.656e-06		0.001		0.0003913
882	1.841e-05		0.0002242		4.24e-05	2.615e-06	2.114e-05		0.0006989		1.131e-05		0.006
883	6.136e-06		6.793e-06		9.785e-06	5.23e-06	1.586e-05		0.008		0.002		0.0001701
884	1.841e-05		4.755e-05		3.262e-06	5.23e-06	5.286e-06		1.997e-05		1.131e-05		1.701e-05
885	4.295e-05		1.359e-05		3.262e-06	2.615e-06	5.286e-05		0.0006923		1.131e-05		5.104e-05
886	2.454e-05		3.397e-05		6.523e-06	0.001	4.228e-05		6.656e-06		1.131e-05		0.002
887	6.136e-06		0.001		2.935e-05	2.615e-06	0.000666		6.656e-06		1.131e-05		0.049
888	6.136e-06		1.359e-05		6.523e-06	1.83e-05	5.286e-06		6.656e-06		1.131e-05		0.001
889	3.068e-05		2.717e-05		5.871e-05	0.0001203	3.171e-05		4.659e-05		0.0002375		6.806e-05
890	1.227e-05		0.006		6.523e-06	4.707e-05	5.286e-06		1.997e-05		0.001		0.0002552
891	1.227e-05		0.003		1.631e-05	5.23e-06	1.057e-05		4.659e-05		0.000147		3.403e-05
892	2.454e-05		0.0001291		9.785e-06	7.844e-06	2.114e-05		6.656e-06		0.0007579		1.701e-05
893	2.454e-05		0.001		3.262e-06	2.876e-05	1.057e-05		0.009		0.0009049		5.104e-05
894	0.054		4.755e-05		3.262e-06	1.83e-05	1.586e-05		1.997e-05		0.052		1.701e-05
895	6.136e-06		0.0004212		7.502e-05	0.0006432	5.286e-06		6.656e-06		2.262e-05		1.701e-05
896	1.227e-05		0.000788		3.262e-06	2.615e-06	1.057e-05		3.994e-05		0.0004298		6.806e-05
897	0.000362		1.359e-05		0.0001142	2.615e-06	0.000407		1.331e-05		0.0004525		1.701e-05
898	1.841e-05		6.793e-06		2.283e-05	2.615e-06	5.286e-06		1.331e-05		0.003		0.023
899	1.841e-05		0.011		1.631e-05	2.876e-05	1.057e-05		1.997e-05		2.262e-05		0.002
900	6.136e-06		0.002		3.262e-05	7.844e-06	5.286e-06		1.997e-05		1.131e-05		0.013
901	3.681e-05		0.0007065		6.849e-05	2.615e-06	1.586e-05		0.077		0.0004977		3.403e-05
902	0.002		0.0001359		0.0001076	3.399e-05	5.286e-06		6.656e-06		0.0002941		1.701e-05
903	0.005		0.003		1.305e-05	1.307e-05	1.586e-05		3.994e-05		0.0003506		0.054
904	1.227e-05		0.0008763		1.305e-05	2.615e-06	5.286e-06		0.0005325		0.0003846		0.0007316
905	6.136e-06		0.0001902		2.609e-05	2.615e-06	2.643e-05		6.656e-06		0.0005882		1.701e-05
906	0.0008283		0.000231		3.262e-06	3.661e-05	1.057e-05		2.663e-05		6.787e-05		1.701e-05
907	3.068e-05		0.0001223		1.957e-05	6.275e-05	5.286e-06		2.663e-05		5.656e-05		0.0001021
908	2.454e-05		6.793e-06		3.262e-06	3.661e-05	0.0001639		7.988e-05		0.0002036		0.078
909	1.227e-05		5.435e-05		7.828e-05	2.615e-06	2.643e-05		6.656e-06		2.262e-05		0.0004083
910	0.027		0.0001495		1.305e-05	0.002	2.114e-05		0.0003861		1.131e-05		0.008
911	0.017		0.0001087		6.523e-06	2.615e-06	9.514e-05		6.656e-06		2.262e-05		1.701e-05
912	8.59e-05		0.0004484		2.609e-05	1.569e-05	2.114e-05		0.0002796		0.005		0.003
913	6.136e-06		8.152e-05		0.0001142	2.615e-06	5.286e-06		0.000193		0.002		0.003
914	6.749e-05		2.717e-05		3.262e-06	2.615e-06	5.286e-06		6.656e-06		2.262e-05		1.701e-05
915	0.0001288		0.000659		6.523e-06	2.615e-06	0.0001533		2.663e-05		7.918e-05		0.0006125
916	3.681e-05		1.359e-05		8.806e-05	2.615e-06	1.057e-05		0.0003328		5.656e-05		0.026
917	6.136e-05		0.009		3.262e-06	2.615e-06	1.586e-05		1.331e-05		0.003		0.002
918	4.295e-05		0.003		9.785e-06	0.0001595	5.286e-05		1.331e-05		0.012		0.374
919	0.0001657		0.004		6.523e-06	2.615e-06	5.286e-06		6.656e-06		0.005		0.0007656
920	4.908e-05		0.025		4.892e-05	0.017	5.286e-06		6.656e-06		2.262e-05		0.0001701
921	1.841e-05		0.0001155		9.785e-06	3.922e-05	1.057e-05		6.656e-06		2.262e-05		0.004
922	2.454e-05		0.0006997		6.523e-06	2.615e-06	5.286e-06		1.997e-05		1.131e-05		0.0004254
923	4.295e-05		1.359e-05		3.262e-06	0.006	1.057e-05		1.331e-05		0.012		0.0002552
924	7.976e-05		6.793e-06		6.197e-05	2.615e-06	1.586e-05		1.331e-05		0.0004411		1.701e-05
925	1.227e-05		0.0003804		1.305e-05	2.615e-06	1.586e-05		3.994e-05		2.262e-05		6.806e-05
926	6.136e-06		6.793e-06		1.957e-05	1.307e-05	5.286e-06		0.008		5.656e-05		0.011
927	0.003		0.0001427		0.0001142	2.615e-06	0.0001004		6.656e-06		0.000181		0.0004254
928	4.908e-05		0.004		6.523e-06	1.307e-05	5.286e-06		3.328e-05		0.0001018		0.0001191
929	3.068e-05		6.793e-06		1.305e-05	7.844e-06	5.286e-05		0.005		0.0001584		0.0001872
930	4.295e-05		6.793e-06		1.957e-05	1.307e-05	5.286e-06		1.331e-05		0.003		1.701e-05
931	1.227e-05		0.001		3.262e-06	2.615e-06			3.994e-05		1.131e-05		0.069
932	1.227e-05		0.003		1.305e-05	1.83e-05			0.002		1.131e-05		0.015
933	6.136e-06		0.001		6.523e-06	2.876e-05			0.0002663		0.001		0.009
934	0.227		2.717e-05		6.523e-06	0.002			1.331e-05		1.131e-05		0.001
935	0.0008897		0.012		1.957e-05	2.615e-06			0.001		0.028		0.0005955
936	0.0008712		0.0008424		2.609e-05	1.83e-05			1.331e-05		0.001		0.007
937	0.0002884		0.001		6.523e-06	1.569e-05			0.002		1.131e-05		3.403e-05
938	4.295e-05		0.0002378		7.502e-05	1.307e-05			6.656e-06		5.656e-05		0.007
939	0.013		0.001		6.523e-06	1.046e-05			1.331e-05		9.049e-05		0.004
940	0.001		0.000231		5.545e-05	5.23e-06			0.0005724		0.0002036		0.0001191
941	1.227e-05		0.002		3.262e-06	3.138e-05			0.001		0.048		0.001
942	6.136e-06		0.002		4.892e-05	1.569e-05			0.0003728		7.918e-05		0.002
943	3.068e-05		0.006		9.785e-06	0.000102			1.331e-05		0.0001357		0.011
944	6.136e-06		0.0008016		1.957e-05	0.002			0.0001132		0.000871		0.002
945	0.002		0.0006861		1.305e-05	0.003			0.0003728		0.0004072		1.701e-05
946	6.136e-06		0.0009782		6.523e-06	3.399e-05			6.656e-06		0.003		0.001
947	0.019		7.473e-05		4.892e-05	2.615e-06			0.006		0.001		1.701e-05
948	1.227e-05		0.003		6.523e-06	2.615e-06			6.656e-06		0.0003167		1.701e-05
949	2.454e-05		0.003		3.262e-06	4.184e-05			6.656e-06		2.262e-05		0.165
950	0.0002025		4.076e-05		1.957e-05	0.002			6.656e-06		0.0008483		0.0006125
951	1.227e-05		0.0004076		3.262e-06	7.844e-06			6.656e-06		1.131e-05		1.701e-05
952	2.454e-05		0.0004008		6.523e-06	0.0003242			0.007		0.007		0.003
953	1.841e-05		0.0001495		1.631e-05	1.046e-05			6.656e-06		0.004		3.403e-05
954	6.136e-06		2.717e-05		3.262e-06	2.615e-06			6.656e-06		6.787e-05		0.001
955	0.002		0.0003668		1.631e-05	2.092e-05			4.659e-05		0.005		0.0008507
956	6.136e-06		2.038e-05		1.305e-05	2.615e-06			1.331e-05		0.0008144		0.0008337
957	8.59e-05		7.473e-05		6.523e-06	7.321e-05			3.994e-05		0.579		0.0005955
958	0.011		0.001		1.957e-05	2.615e-06			6.656e-06		0.0003506		5.104e-05
959	0.0001718		0.0008356		6.523e-06	1.046e-05			0.0004127		2.262e-05		0.0003063
960	3.068e-05		2.717e-05		2.935e-05	1.046e-05			6.656e-06		5.656e-05		0.0001361
961	0.001		1.359e-05		2.283e-05	2.615e-06			6.656e-06		0.003		0.073
962	3.681e-05		3.397e-05		3.588e-05	2.615e-06			0.003		0.003		3.403e-05
963	0.002		0.0005027		9.785e-06	2.615e-06			6.656e-06		6.787e-05		0.004
964	0.0006688		6.793e-05		0.0001402	7.844e-06			6.656e-06		2.262e-05		1.701e-05
965	6.136e-06		0.0003533		5.545e-05	2.353e-05			6.656e-06		2.262e-05		0.003
966	6.136e-06		1.359e-05		3.262e-06	2.615e-06			2.663e-05		0.027		1.701e-05
967	0.0001227		2.038e-05		2.283e-05	2.615e-06			1.997e-05		1.131e-05		0.001
968	0.0007669		0.0002514		3.262e-06	0.0005883			0.003		0.0001923		0.0008337
969	0.006		6.793e-06		3.262e-06	2.353e-05			6.656e-06		0.003		0.004
970	0.0005829		0.031		3.262e-06	2.615e-06			1.331e-05		2.262e-05		0.0001361
971	1.227e-05		0.000625		3.914e-05	5.23e-06			0.023		1.131e-05		8.507e-05
972	0.068		0.002		9.458e-05	2.615e-06			6.656e-06		0.019		0.002
973	6.136e-06		0.000428		1.957e-05	6.798e-05			1.997e-05		0.005		0.0001021
974	6.136e-06		1.359e-05		3.262e-06	0.0004027			0.0006057		2.262e-05		0.0002892
975	0.0002454		0.012		6.523e-06	5.23e-06			6.656e-06		0.0006334		0.0003573
976	5.522e-05		0.0004823		6.523e-06	5.23e-06			6.656e-06		0.003		0.0002042
977	6.136e-06		4.076e-05		2.283e-05	2.876e-05			6.656e-06		1.131e-05		0.006
978	6.136e-06		6.793e-06		1.305e-05	2.615e-06			0.053		2.262e-05		0.045
979	0.000994		3.397e-05		2.935e-05	8.106e-05			0.006		4.525e-05		3.403e-05
980	0.0002086		0.0002649		6.523e-06	2.615e-06			0.001		0.003		0.026
981	0.013		2.717e-05		1.957e-05	7.844e-06			1.997e-05		1.131e-05		0.003
982	6.136e-06		6.114e-05		3.262e-06	5.23e-06			0.003		0.003		0.0005785
983	0.0001657		2.038e-05		6.523e-06	5.23e-06			9.985e-05		1.131e-05		0.0002042
984	0.009		0.057		6.523e-06	1.569e-05			6.656e-06		1.131e-05		0.003
985	6.136e-06		0.0004144		2.283e-05	5.23e-06			0.004		0.013		0.001
986	0.005		0.001		7.828e-05	1.307e-05			6.656e-06		1.131e-05		5.104e-05
987	0.002		0.001		3.262e-06	0.000136			6.656e-06		0.0009388		3.403e-05
988	6.136e-06		0.0004687		3.262e-06	0.0001726			0.0005525		1.131e-05		8.507e-05
989	0.006		0.0003668		3.262e-06	2.615e-06			4.659e-05		0.0001131		6.806e-05
990	6.136e-06		0.0001087		3.262e-06	2.615e-06			6.656e-06		2.262e-05		0.0008167
991	0.014		0.032		6.523e-06	1.046e-05			1.997e-05		1.131e-05		0.0002892
992	0.002		0.001		6.523e-06	0.0001673			0.003		0.0009501		1.701e-05
993	1.227e-05		2.038e-05		6.523e-06	1.569e-05			4.659e-05		1.131e-05		0.03
994	6.136e-06		1.359e-05		1.305e-05	5.23e-06			2.663e-05		2.262e-05		0.0003573
995	0.002		0.002		6.523e-06	2.092e-05			6.656e-06		1.131e-05		8.507e-05
996	1.227e-05		0.009		1.957e-05	0.000774			0.000406		1.131e-05		5.104e-05
997	6.136e-06		5.435e-05		1.631e-05	5.23e-06			0.0009452		1.131e-05		0.027
998	1.227e-05		0.004		6.523e-06	7.844e-06			0.0006656		0.0004525		0.008
999	0.0002393		0.155		6.523e-06	2.615e-06			1.997e-05		0.001		0.0001701
1000	6.136e-05		1.359e-05		6.523e-06	1.569e-05			6.656e-06		1.131e-05		1.701e-05
1001	0.0003559		0.001		3.262e-06	1.307e-05			6.656e-06		1.131e-05		8.507e-05
1002	3.681e-05		6.793e-06		6.523e-06	5.23e-06			6.656e-06		5.656e-05		3.403e-05
1003	1.841e-05		1.359e-05		1.957e-05	3.399e-05			3.994e-05		5.656e-05		0.008
1004	1.841e-05		0.0002989		9.785e-06	5.23e-06			0.0003794		6.787e-05		8.507e-05
1005	0.0005767		0.002		0.0002805	2.615e-06			9.985e-05		2.262e-05		1.701e-05
1006	1.841e-05		0.0001427		3.262e-06	5.23e-06			0.012		0.0005203		8.507e-05
1007	6.136e-06		0.000428		3.262e-06	2.615e-06			1.331e-05		2.262e-05		1.701e-05
1008	6.136e-05		0.0001562		3.262e-06	0.0003922			6.656e-06		1.131e-05		1.297
1009	6.136e-06		0.0004755		6.523e-06	2.615e-06			6.656e-06		3.393e-05		0.123
1010	3.681e-05		0.009		9.785e-06	2.615e-06			0.218		1.131e-05		0.0001872
1011	6.136e-06		1.359e-05		9.785e-06	7.844e-06			0.014		1.131e-05		5.104e-05
1012	0.008		0.0001834		1.305e-05	7.583e-05			6.656e-06		1.131e-05		0.005
1013	0.005		0.0001291		3.262e-06	1.569e-05			0.002		3.393e-05		0.002
1014	1.227e-05		0.044		9.785e-06	7.844e-06			0.008		0.0002488		1.701e-05
1015	4.295e-05		1.359e-05		1.305e-05	2.615e-06			0.004		4.525e-05		0.0001701
1016	0.0003681		6.793e-06		3.262e-06	1.046e-05			0.002		2.262e-05		0.001
1017	2.454e-05		1.359e-05		6.523e-06	0.002			6.656e-06		3.393e-05		1.701e-05
1018	0.003		0.0006046		0.0001696	2.615e-06			2.663e-05		1.131e-05		0.0003063
1019	0.008		1.359e-05		2.609e-05	2.092e-05			0.0007721		1.131e-05		0.143
1020	1.227e-05		6.793e-06		2.609e-05	0.0001621			0.0005458		0.0004298		1.701e-05
1021	0.011		0.001		3.262e-06	5.23e-06			1.331e-05		2.262e-05		0.013
1022	6.136e-06		0.0008628		9.785e-06	5.23e-06			0.000213		2.262e-05		1.701e-05
1023	1.227e-05		0.0004008		1.631e-05	2.615e-06			1.997e-05		2.262e-05		1.701e-05
1024	0.008		0.0002242		6.523e-06	2.615e-06			0.0009652		1.131e-05		1.701e-05
1025	0.006		0.0002038		6.523e-06	2.615e-05			6.656e-06		0.013		1.701e-05
1026	7.976e-05		6.793e-06		3.588e-05	7.844e-06			1.331e-05		3.393e-05		0.093
1027	2.454e-05		0.008		1.305e-05	2.615e-06			3.328e-05		1.131e-05		0.002
1028	1.841e-05		0.0005503		3.262e-06	2.615e-06			0.004		1.131e-05		0.008
1029	0.037		2.038e-05		4.24e-05	3.138e-05			3.328e-05		2.262e-05		0.0007316
1030	1.227e-05		0.008		3.262e-06	3.138e-05			2.663e-05		3.393e-05		0.004
1031	1.227e-05		0.007		9.785e-06	2.615e-06			0.0002995		0.004		1.701e-05
1032	1.227e-05		0.006		0.0002674	1.569e-05			0.0001464		1.131e-05		0.008
1033	4.908e-05		0.005		9.458e-05	2.876e-05			1.331e-05		1.131e-05		1.701e-05
1034	6.136e-06		0.002		3.262e-06	1.307e-05			0.002		0.0007579		0.008
1035	0.01		0.0007948		3.588e-05	2.615e-06			5.325e-05		5.656e-05		0.0001191
1036	2.454e-05		0.001		3.262e-06	2.615e-06			7.322e-05		6.787e-05		3.403e-05
1037	4.295e-05		0.0006386		6.523e-06	2.615e-06			6.656e-06		4.525e-05		0.003
1038	1.841e-05		0.011		2.935e-05	2.615e-06			6.656e-05		0.0007918		1.701e-05
1039	6.136e-05		6.793e-06		1.957e-05	2.615e-06			3.328e-05		6.787e-05		0.001
1040	6.136e-06		0.015		6.523e-06	2.615e-06			6.656e-06		0.071		0.007
1041	0.003		0.003		3.262e-06	1.83e-05			4.659e-05		0.0001357		0.0005274
1042	6.136e-06		0.0001495		6.523e-06	8.367e-05			4.659e-05		0.0002375		0.0001701
1043	8.59e-05		0.003		2.935e-05	5.23e-06			6.656e-06		1.131e-05		5.104e-05
1044	0.004		0.0007948		3.262e-06	3.922e-05			1.997e-05		0.006		1.701e-05
1045	7.976e-05		6.793e-06		3.262e-06	0.0001334			3.328e-05		0.0001357		5.104e-05
1046	2.454e-05		5.435e-05		3.262e-06	2.615e-06			1.997e-05		2.262e-05		0.081
1047	1.227e-05		1.359e-05		3.262e-06	5.23e-06			1.997e-05		7.918e-05		0.0001191
1048	6.136e-06		0.0002038		3.262e-06	1.569e-05			2.663e-05		0.0001244		1.701e-05
1049	6.136e-06		0.003		3.262e-06	1.307e-05			0.0001997		1.131e-05		1.701e-05
1050	0.004		3.397e-05		1.305e-05	7.844e-06			1.331e-05		0.000147		1.701e-05
1051	4.908e-05		0.0005571		3.262e-06	5.23e-06			1.331e-05		0.002		0.087
1052	0.00027		0.001		1.631e-05	1.046e-05			0.0004593		1.131e-05		1.701e-05
1053	6.136e-06		0.016		0.0001044	2.615e-06			0.002		9.049e-05		1.701e-05
1054	2.454e-05		6.793e-06		1.957e-05	7.844e-06			2.663e-05		1.131e-05		0.0001531
1055	2.454e-05		0.0005706		6.523e-06	5.23e-06			3.994e-05		1.131e-05		1.701e-05
1056	5.522e-05		0.0007337		1.631e-05	2.615e-06			0.004		0.0001923		6.806e-05
1057	1.841e-05		6.793e-06		1.631e-05				6.656e-06		2.262e-05		0.024
1058	1.227e-05		4.755e-05		9.785e-06				0.003		0.0001131		0.004
1059	6.136e-06		2.717e-05		3.262e-06				3.328e-05		0.000147		0.391
1060	0.004		0.013		2.609e-05				0.0002663		0.0004977		0.051
1061	9.817e-05		7.473e-05		9.785e-06				1.331e-05		3.393e-05		0.003
1062	1.227e-05		0.0002242		3.262e-06				0.002		0.0001018		0.016
1063	1.227e-05		0.01		3.262e-06				0.0003062		0.0001697		0.002
1064	0.000362		0.012		9.785e-06				0.0002929		4.525e-05		0.0004254
1065	0.0004847		0.0004008		6.523e-06				1.331e-05		2.262e-05		0.005
1066	0.004		2.038e-05		3.262e-06				0.009		6.787e-05		0.003
1067	1.227e-05		0.002		9.785e-06				2.663e-05		1.131e-05		1.701e-05
1068	6.136e-06		0.0001087		2.609e-05				1.331e-05		2.262e-05		0.0005955
1069	6.136e-06		0.002		1.957e-05				0.0001265		1.131e-05		1.701e-05
1070	0.0004847		0.000394		3.262e-06				1.331e-05		1.131e-05		0.0001701
1071	6.136e-06		0.0004552		6.523e-06				0.0003994		1.131e-05		8.507e-05
1072	6.136e-06		0.005		6.523e-06				3.328e-05		7.918e-05
1073	6.136e-06		0.004		6.523e-06				0.0002995		4.525e-05
1074	1.227e-05		0.0004823		3.588e-05				6.656e-06		3.393e-05
1075	0.003		2.717e-05		6.523e-06				0.0001398		2.262e-05
1076	6.136e-06		0.007		3.262e-06				0.0001065		0.0002262
1077	6.136e-06		2.717e-05		1.631e-05				0.0001065		3.393e-05
1078	0.0001963		0.0001766		8.48e-05				1.997e-05		1.131e-05
1079	0.0001718		4.076e-05		3.262e-06				0.003		2.262e-05
1080	0.011		0.0002921		3.262e-06				1.997e-05		1.131e-05
1081	0.017		2.717e-05		3.262e-06				2.663e-05		0.0001018
1082	1.841e-05		0.008		3.262e-06				0.0009519		1.131e-05
1083	6.136e-06		6.793e-06		1.305e-05				1.997e-05		0.0001018
1084	0.0001227		0.02		0.0001142				0.0001265		1.131e-05
1085	6.136e-06		0.0001291		9.785e-06				1.997e-05		1.131e-05
1086	2.454e-05		0.0002106		9.785e-06				6.656e-06		1.131e-05
1087	0.0005706		8.831e-05		2.935e-05				0.0009851		0.0001131
1088	1.841e-05		0.0005231		6.523e-06				0.004		1.131e-05
1089	1.227e-05		5.435e-05		3.262e-06				1.997e-05		1.131e-05
1090	0.005		6.793e-06		1.957e-05				4.659e-05		2.262e-05
1091	3.068e-05		0.001		6.523e-06				0.0001398		1.131e-05
1092	6.136e-06		6.793e-06		3.262e-06				0.005		1.131e-05
1093	1.841e-05		4.076e-05		3.262e-06				0.002		5.656e-05
1094	0.0003559		0.0001019		9.785e-06				1.331e-05		1.131e-05
1095	0.0002945		1.359e-05		9.785e-06				0.004		2.262e-05
1096	1.227e-05		0.002		6.523e-06				6.656e-06		1.131e-05
1097	3.068e-05		6.114e-05		0.0001142				0.000406
1098	6.136e-06		0.001		0.0001239				0.0007855
1099	0.0001473		2.038e-05		8.154e-05				5.325e-05
1100	1.841e-05		0.001		3.262e-06				0.002
1101	0.008		2.038e-05		2.609e-05				6.656e-06
1102	1.227e-05		0.017		3.262e-06				3.994e-05
1103	1.227e-05		8.152e-05		3.262e-06				0.0002063
1104	0.004		0.0001902		1.957e-05				1.331e-05
1105	1.841e-05		0.0008016		3.262e-05				3.328e-05
1106	0.008		3.397e-05		9.785e-06				1.331e-05
1107	0.002		2.038e-05		3.262e-06				6.656e-06
1108	6.136e-06		0.0002242		0.0001337				0.026
1109	0.0007547		1.359e-05		9.785e-06				0.001
1110	1.841e-05		8.152e-05		3.262e-06				0.000872
1111	1.227e-05		0.0001698		3.262e-06				2.663e-05
1112	0.0009449		4.076e-05		0.0001924				0.057
1113	2.454e-05		0.0001223		1.305e-05				0.0001464
1114	6.136e-06		2.038e-05		9.785e-06				6.656e-05
1115	6.136e-06		8.831e-05		3.262e-06				1.331e-05
1116	3.681e-05		8.152e-05		6.523e-06				0.005
1117	0.0004908		5.435e-05		0.0001761				0.0002197
1118	3.681e-05		1.359e-05		3.588e-05				6.656e-06
1119	1.227e-05		0.0009103		5.545e-05				6.656e-06
1120	0.005		0.0001562		3.262e-06				0.0005858
1121	1.227e-05		2.038e-05		1.305e-05				6.656e-06
1122	6.136e-06		0.0004348		2.935e-05				0.0001664
1123	6.136e-06		0.000394		2.609e-05				0.0006324
1124	1.227e-05		0.0004619		3.588e-05				0.04
1125	1.841e-05		2.038e-05		9.785e-06				6.656e-06
1126	6.136e-06		0.001		6.523e-06				4.659e-05
1127	1.841e-05		0.019		1.631e-05				0.0001531
1128	0.0002761		4.755e-05		1.305e-05				0.002
1129	0.0009694		0.0003193		9.785e-06				3.328e-05
1130	6.136e-06		0.0003261		1.957e-05				6.656e-06
1131	1.841e-05		0.0001359		3.914e-05				3.328e-05
1132	6.136e-06		6.793e-05		1.631e-05				6.656e-06
1133	1.227e-05		0.0001019		3.262e-06				0.0005259
1134	7.363e-05		0.002		6.523e-06				0.0006923
1135	4.908e-05		2.038e-05		3.262e-06				0.01
1136	3.068e-05		0.004		3.914e-05				1.331e-05
1137	0.017		0.0002174		1.957e-05				0.004
1138	1.227e-05		0.0001359		1.631e-05				6.656e-06
1139	3.681e-05		3.397e-05						1.331e-05
1140	4.295e-05		0.0008695						0.000233
1141	6.136e-06		0.0005503						0.002
1142	1.227e-05		0.001						1.331e-05
1143	2.454e-05		1.359e-05						1.331e-05
1144	0.0004724		6.793e-06						2.663e-05
1145	0.0004479		0.002						0.0003927
1146	6.136e-06		0.0001359						1.331e-05
1147	0.0004602		0.006						0.002
1148	0.0001227		0.0002514						0.0007056
1149	6.136e-06		0.0003533						0.013
1150	2.454e-05		0.0003465						3.994e-05
1151	7.363e-05		5.435e-05						0.0001864
1152	1.841e-05		6.793e-05						5.325e-05
1153	0.0001718		2.038e-05						3.328e-05
1154	0.016		0.005						5.325e-05
1155	6.749e-05		0.009						1.331e-05
1156	1.227e-05		6.793e-06						6.656e-06
1157	6.136e-06		0.002						7.322e-05
1158	0.001		6.793e-06						2.663e-05
1159	0.016		0.003						0.0001065
1160	1.227e-05		6.793e-06						0.0003328
1161	1.841e-05		5.435e-05						6.656e-06
1162	6.136e-06		0.0001155						6.656e-06
1163	1.227e-05		6.793e-06						0.0003661
1164	6.136e-06		0.000163						0.004
1165	0.002		6.793e-06						0.002
1166	0.003		6.793e-06						6.656e-06
1167	0.006		8.152e-05						0.002
1168	1.227e-05		4.755e-05						0.004
1169	3.681e-05		6.793e-06						0.000233
1170	6.136e-06		2.038e-05						1.997e-05
1171	1.227e-05		1.359e-05						0.002
1172	0.0004234		0.0005503						1.331e-05
1173	1.227e-05		6.114e-05						0.0002862
1174	3.681e-05		0.001						5.325e-05
1175	0.001		0.0001359						4.659e-05
1176	1.227e-05		0.003						7.988e-05
1177	0.0003988		0.0002174						0.000233
1178	8.59e-05		6.114e-05						6.656e-06
	0.0001166		6.114e-05						0.096
	6.136e-06		6.793e-05						6.656e-06
	0.0001718		0.0002242						0.0002197
	3.068e-05		4.076e-05						0.0001132
	1.841e-05		8.152e-05						1.331e-05
	6.136e-06		2.038e-05						0.062
	3.068e-05		0.002						1.331e-05
	4.295e-05		0.0001087						0.0001731
	0.0003436		0.0001155						1.331e-05
	6.136e-06		6.793e-06						9.985e-05
	0.000681		4.076e-05						0.718
	0.0003497		0.0008899						6.656e-06
	0.007		2.717e-05						0.0001265
	9.817e-05		6.114e-05						1.331e-05
	5.522e-05		0.002						0.000446
	2.454e-05		0.0005638						0.0006523
	0.0003804		6.793e-06						6.656e-06
	0.003		1.359e-05						0.005
	6.136e-05		6.793e-05						0.0003861
	0.0001657		4.755e-05						0.002
	6.136e-06		6.793e-06						6.656e-05
	0.0002577		2.038e-05						0.004
	0.001		0.007						0.0003129
	0.002		6.793e-06						0.003
	0.0005399		2.717e-05						0.0009718
	0.0001657		0.04						0.0006723
	6.136e-06		2.038e-05						3.328e-05
	6.136e-06		0.0006793						0.000406
	1.227e-05		6.793e-06						0.0007788
	5.522e-05		0.0001155						6.656e-06
	0.002		0.0008899						6.656e-06
	0.0002025		0.001						0.007
	4.908e-05		1.359e-05						0.000233
	1.227e-05		0.006						0.006
	1.841e-05		0.000163						6.656e-06
	1.841e-05		0.0001427						6.656e-06
	0.0004295		2.038e-05						1.331e-05
	0.0001534		0.001						6.656e-06
	0.0005583		2.038e-05						0.0001198
	1.841e-05		0.007						0.013
	0.0001411		0.006						1.331e-05
	0.003		0.002						0.0006523
	0.0001227		4.755e-05						0.0003262
	0.000859		0.007						0.012
	0.0009571		0.001						6.656e-06
	0.0009755		6.793e-06						1.997e-05
	0.002		0.0001087						6.656e-06
	1.227e-05		6.114e-05						2.663e-05
	0.000135		0.0003533						0.014
	1.841e-05		0.0007201						1.997e-05
	0.000497		1.359e-05						6.656e-06
	0.0001841		1.359e-05						6.656e-06
	6.136e-06		0.012						0.0003927
	1.841e-05		0.0002649						6.656e-06
	6.136e-06		0.03						0.0005791
	0.0003006		0.043						0.001
	0.0001104		0.0001495						0.0004526
	6.136e-06		0.007						0.032
	0.0003006		0.004						6.656e-06
	0.001		0.0001223						1.997e-05
	0.001		0.003						3.328e-05
	0.0007056		0.0005367						1.331e-05
	0.0001473		6.793e-06						0.0007855
	6.136e-06		0.004						6.656e-06
	0.000319		6.793e-06						0.0001464
	9.817e-05		0.0001019						6.656e-06
	0.001		3.397e-05						1.331e-05
	0.0003865		0.0006793						0.001
	3.681e-05		0.0002378						6.656e-06
	0.0002209		6.793e-06						0.0003461
	1.227e-05		2.717e-05						0.045
	7.976e-05		0.001						8.653e-05
	2.454e-05		0.002						1.331e-05
	6.136e-06		0.0009307						6.656e-06
	7.976e-05		0.062						0.006
	1.227e-05		0.0002174						1.331e-05
	9.203e-05		2.717e-05						3.994e-05
	0.002		0.005						1.331e-05
	0.0004847		0.005						0.0005858
	1.841e-05		6.793e-06						0.004
	6.136e-05		1.359e-05						0.011
	0.0001595		6.793e-06						0.0005458
	0.0001963		0.0005842						9.319e-05
	0.000681		0.041						0.0005924
	2.454e-05		6.793e-06						6.656e-06
	1.841e-05		0.0007744						3.328e-05
	3.068e-05		0.0007744						6.656e-06
	6.136e-06		0.0002242						0.0001464
	0.0002945		4.755e-05						1.331e-05
	0.0005645		6.793e-06						0.0003461
	0.001		6.114e-05						0.002
	1.227e-05		0.0004552						5.991e-05
	1.227e-05		1.359e-05						1.997e-05
	1.841e-05		1.359e-05						6.656e-06
	0.0001473		1.359e-05						6.656e-06
	6.136e-06		6.793e-06						0.0003927
	2.454e-05		0.001						0.001
	0.015		0.0006929						1.331e-05
	1.841e-05		0.0005978						6.656e-06
	1.227e-05		0.0001698						1.331e-05
	8.59e-05		0.134						0.001
	6.136e-06		0.049						1.331e-05
	6.136e-06		0.0006861						6.656e-05
	3.681e-05		0.006						5.325e-05
	0.000319		4.755e-05						6.656e-06
	0.003		0.0008967						0.0007921
	4.295e-05		6.793e-06						0.0001464
	0.001		0.025						0.006
	2.454e-05		6.793e-06						5.991e-05
	1.841e-05		0.0003193						7.988e-05
	7.976e-05		0.256						1.997e-05
	2.454e-05		0.001						4.659e-05
	0.0002331		0.013						8.653e-05
	3.681e-05		0.016						0.0002529
	0.0005522		0.003						0.003
	6.136e-06		0.357						0.0007455
	1.841e-05		0.018						0.0001265
	7.363e-05		1.359e-05						1.997e-05
	6.136e-05		0.019						6.656e-06
	6.136e-06		1.359e-05						3.328e-05
	1.841e-05		6.793e-06						6.656e-05
	0.017		0.088						0.0006457
	1.841e-05		1.359e-05						0.0002729
	6.136e-06		0.204						0.035
	0.007		6.793e-06						0.0001065
	0.0009326		0.0001291						3.994e-05
	6.136e-06		0.098						6.656e-06
	6.136e-06		0.003						6.656e-06
	0.0001166		0.001						0.003
	6.136e-06		0.0002989						3.328e-05
	7.976e-05		2.717e-05						0.0002063
	1.227e-05		0.003						0.024
	1.841e-05		0.0005503						0.001
	0.003		0.003						1.331e-05
	1.227e-05		0.006						2.663e-05
	0.0002209		1.359e-05						0.002
	8.59e-05		6.793e-06						3.994e-05
	0.006		6.793e-06						0.000619
	6.136e-06		6.793e-06						0.004
	0.002								1.331e-05
	6.136e-06								6.656e-06
	6.136e-06								6.656e-06
	0.0001657								1.331e-05
	6.136e-06								3.328e-05
	0.011								0.005
	0.003								9.319e-05
	3.068e-05								0.005
	0.000135								0.001
	3.681e-05								1.331e-05
	0.0002025								0.024
	1.841e-05								1.997e-05
	9.203e-05								6.656e-06
	1.227e-05								1.331e-05
	9.203e-05								0.0001731
	6.749e-05								1.331e-05
	3.068e-05								1.331e-05
	6.136e-06								6.656e-06
	7.363e-05								0.002
	6.136e-06								5.325e-05
	1.841e-05								4.659e-05
	0.0005522								2.663e-05
	9.203e-05								0.002
	1.841e-05								6.656e-06
	0.001								0.0003594
	4.295e-05								9.985e-05
	6.136e-06								1.331e-05
	2.454e-05								0.0007721
	6.136e-06								0.018
	0.000319								6.656e-06
	0.0002025								0.125
	6.749e-05								1.997e-05
	2.454e-05								1.331e-05
	1.841e-05								0.0003994
	0.000816								1.997e-05
	0.006								3.328e-05
	0.0001902								0.0005724
	1.841e-05								0.0003528
	9.203e-05								0.0008387
	6.136e-06								1.331e-05
	7.976e-05								0.001
	6.136e-06								0.002
	0.002								0.0001398
	0.012								1.331e-05
	1.227e-05								6.656e-06
	0.0004295								0.0001864
	0.0004295								1.997e-05
	0.0001411								1.331e-05
	1.841e-05								6.656e-06
	0.001								6.656e-06
	4.295e-05								1.331e-05
	6.136e-06								6.656e-06
	6.136e-06								1.331e-05
	0.002								6.656e-06
	6.136e-06								1.997e-05
	0.019								0.0007122
	6.749e-05								1.997e-05
	0.000135								0.001
	6.136e-06								6.656e-06
	3.681e-05								0.0002663
	0.0001166								0.004
	0.000632								0.0001464
	6.136e-06								1.331e-05
	1.841e-05								1.331e-05
	0.000319								0.0003728
	6.136e-06								6.656e-06
	1.841e-05								0.001
	6.136e-06								2.663e-05
	0.0004479								0.0002197
	0.0002331								1.331e-05
	3.681e-05								9.985e-05
	0.0009633								0.006
	1.227e-05								0.003
	0.005								2.663e-05
	3.068e-05								0.001
	0.0001166								0.000832
	6.749e-05								0.0001331
	0.0001595								6.656e-06
	6.136e-06								6.656e-06
	6.136e-05								1.331e-05
	0.0002147								6.656e-06
	0.0008528								2.663e-05
	0.002								0.003
	1.841e-05								0.004
	6.136e-06								0.002
	2.454e-05								9.985e-05
	6.136e-06								8.653e-05
	6.136e-06								0.017
	0.011								0.0005125
	0.01								0.002
	0.0001166								6.656e-06
	0.0001288								6.656e-06
	0.0002638								6.656e-06
	0.007								5.991e-05
	0.0001166								6.656e-06
	9.203e-05								3.994e-05
	0.0001963								1.331e-05
	6.136e-06								0.000406
	0.0001227								1.331e-05
	0.0005829								6.656e-06
	0.0002331								1.331e-05
	6.136e-06								1.331e-05
	4.908e-05								0.004
	6.136e-06								3.328e-05
	9.203e-05								6.656e-06
	0.0003436								0.044
	1.841e-05								6.656e-06
	6.136e-06								0.021
	0.0008835								0.002
	4.295e-05								6.656e-06
	6.136e-06								0.0006324
	0.0001534								0.0007122
	0.022								6.656e-06
	0.000135								0.0003861
	6.136e-06								0.0001598
	0.0005706								0.0006324
	1.841e-05								6.656e-06
	0.01								6.656e-06
	6.136e-06								0.015
	0.002								9.985e-05
	0.002								0.0007189
	0.003								6.656e-06
	1.227e-05								6.656e-06
	9.817e-05								6.656e-06
	0.007								1.997e-05
	0.002								3.328e-05
	0.001								0.002
	5.522e-05								1.331e-05
	0.0003313								6.656e-06
	0.0006994								6.656e-06
	0.0005461								6.656e-06
	6.136e-06								0.01
	1.227e-05								3.328e-05
	1.227e-05								1.997e-05
	6.136e-06								6.656e-06
	1.227e-05								8.653e-05
	6.136e-06								1.997e-05
	2.454e-05								6.656e-06
	2.454e-05								0.0002529
	0.002								0.001
	6.136e-06								0.0001065
	4.295e-05								1.997e-05
	0.002								1.997e-05
	3.681e-05								0.003
	3.681e-05								3.328e-05
	0.001								0.008
	0.002								5.991e-05
	0.0003375								0.003
	0.0005645								0.023
	2.454e-05								7.322e-05
	4.295e-05								6.656e-06
	0.0001963								0.0007921
	6.136e-06								1.331e-05
	0.008								0.002
	6.136e-06								6.656e-06
	1.227e-05								2.663e-05
	3.681e-05								6.656e-06
	0.013								0.0007389
	1.227e-05								0.004
	6.136e-06								0.002
	0.00027								3.328e-05
	0.006								0.015
	6.136e-06								1.331e-05
	1.227e-05								6.656e-06
	1.227e-05								1.331e-05
	0.005								1.331e-05
	1.227e-05								0.002
	0.021								0.0001864
	1.227e-05								0.031
	1.227e-05								1.331e-05
	2.454e-05								0.0001664
	0.013								0.031
	0.0006504								2.663e-05
	1.227e-05								1.997e-05
	6.136e-06								0.008
	2.454e-05								0.0004526
	0.0001963								8.653e-05
	7.363e-05								6.656e-06
	0.0006688								7.322e-05
	6.136e-06								4.659e-05
	3.068e-05								0.0001731
	6.136e-06								6.656e-06
	0.0002577								6.656e-06
	1.227e-05								6.656e-06
	0.006								4.659e-05
	6.136e-06								2.663e-05
	0.0003006								4.659e-05
	6.136e-06								0.019
	0.0007976								6.656e-06
	0.001								0.011
	2.454e-05								3.994e-05
	0.004								0.0001198
	0.000681								0.029
	0.0001043								1.331e-05
	1.227e-05								6.656e-06
	6.136e-06								5.991e-05
	0.002								5.991e-05
	0.002								7.988e-05
	6.749e-05								1.331e-05
	3.681e-05								0.0001198
	6.136e-06								1.331e-05
	1.227e-05								6.656e-06
	0.006								0.0001265
	2.454e-05								2.663e-05
	6.136e-06								1.331e-05
	6.136e-06								2.663e-05
	0.0001104								0.000426
	0.00027								6.656e-06
	0.0001288								1.331e-05
	0.001								0.016
	9.817e-05								0.003
	0.003								6.656e-06
	0.000859								6.656e-06
	0.015								6.656e-06
	1.841e-05								1.331e-05
	6.136e-06								0.001
	0.0007301								0.0001198
	0.004								1.997e-05
	1.227e-05								0.0001132
	0.004								0.0001331
	0.004								0.247
	6.136e-06								0.01
	6.136e-05								0.003
	0.0003129								6.656e-06
	6.136e-06								6.656e-06
	0.004								1.997e-05
	1.841e-05								6.656e-06
	0.0002209								6.656e-06
	7.976e-05								0.0001531
	0.005								1.331e-05
	0.0001473								0.0009053
	0.0001288								6.656e-06
	6.136e-06								9.985e-05
	0.0003559								2.663e-05
	6.136e-06								3.994e-05
	0.001								1.331e-05
	3.068e-05								6.656e-06
	6.136e-06								6.656e-06
	6.136e-06								6.656e-06
	0.095								6.656e-06
	0.0005399								0.004
	0.006								4.659e-05
	1.227e-05								0.002
	0.0001166								0.0001065
	6.136e-06								7.988e-05
	0.001								0.069
	0.0007301								1.331e-05
	0.0006504								3.328e-05
	6.136e-06								1.331e-05
	0.001								1.331e-05
	6.136e-06								0.0001731
	0.002								0.0003395
	1.227e-05								0.0002596
	9.203e-05								0.014
	0.0002393								5.325e-05
	6.136e-06								6.656e-06
	4.908e-05								0.0001598
	0.0001227								6.656e-06
	0.0004724								5.325e-05
	1.841e-05								6.656e-06
	0.036								0.006
	0.0001043								0.0002663
	0.0004418								6.656e-06
	0.001								1.331e-05
	6.749e-05								0.0001731
	0.001								6.656e-06
	0.027								0.111
	0.001								1.331e-05
	0.0002209								1.331e-05
	0.002								1.331e-05
	6.136e-06								6.656e-06
	2.454e-05								6.656e-06
	0.0009694								5.991e-05
	0.0007547								6.656e-06
	5.522e-05								0.007
	6.136e-06								1.997e-05
	2.454e-05								6.656e-05
	6.136e-06								7.322e-05
	6.136e-06								0.001
	0.0007792								0.006
	2.454e-05								6.656e-06
	0.003								6.656e-06
	7.976e-05								0.012
	0.0003313								1.331e-05
	0.001								5.991e-05
	6.136e-06								6.656e-05
	6.136e-06								1.331e-05
	0.0001534								0.000193
	3.681e-05								6.656e-06
	0.0003559								0.0006057
	1.227e-05								1.331e-05
	6.749e-05								0.005
	1.227e-05								6.656e-06
	0.21								1.331e-05
	7.363e-05								0.0001731
	1.841e-05								2.663e-05
	1.227e-05								7.988e-05
	0.002								0.001
	0.0002884								1.331e-05
	6.136e-06								1.331e-05
	0.007								0.006
	3.681e-05								1.331e-05
	0.002								6.656e-06
	0.0002516								0.003
	0.0001166								0.0001198
	1.227e-05								5.325e-05
	6.136e-06								6.656e-06
	0.0007485								3.328e-05
	6.136e-06								2.663e-05
	6.136e-06								6.656e-06
	0.0006749								0.0001065
	1.841e-05								0.0004659
	0.0003313								0.004
	3.068e-05								6.656e-06
	0.004								6.656e-06
	0.002								1.331e-05
	6.136e-06								0.0002929
	1.227e-05								6.656e-06
	6.136e-06								0.003
	0.0006074								0.0004593
	0.004								1.331e-05
	1.227e-05								0.074
	3.068e-05								9.319e-05
	5.522e-05								3.328e-05
	0.0001411								0.006
	1.227e-05								0.0001797
	6.136e-06								6.656e-06
	0.004								0.001
	4.908e-05								0.000193
	7.976e-05								0.004
	1.227e-05								1.331e-05
	6.136e-06								1.331e-05
	1.227e-05								6.656e-06
	6.136e-06								0.012
	3.681e-05								6.656e-06
	5.522e-05								0.0003062
	5.522e-05								1.331e-05
	1.227e-05								6.656e-06
	4.908e-05								1.997e-05
	6.136e-06								6.656e-06
	1.227e-05								6.656e-06
	2.454e-05								0.01
	0.001								6.656e-06
	0.003								0.0005458
	1.227e-05								0.003
	0.002								0.0001198
	0.0002454								0.001
	0.001								0.000832
	0.0004111								9.985e-05
	1.227e-05								2.663e-05
	4.908e-05								6.656e-06
	0.005								6.656e-06
	2.454e-05								0.014
	1.227e-05								0.066
	6.136e-06								6.656e-06
	0.0004234								6.656e-06
	0.0006136								5.325e-05
	5.522e-05								3.994e-05
	0.002								0.008
	1.227e-05								6.656e-06
	1.227e-05								6.656e-06
	5.522e-05								0.0007322
	0.0003804								0.003
	0.001								0.000213
	2.454e-05								0.002
	0.0003865								6.656e-06
	2.454e-05								0.003
	6.136e-06								1.331e-05
	6.136e-06								0.016
	9.817e-05								1.331e-05
	6.136e-06								1.331e-05
	0.0003681								0.008
	2.454e-05								0.0004926
	6.136e-06								0.007
	0.017								2.663e-05
	5.522e-05								0.000426
	1.227e-05								0.007
	3.681e-05								4.659e-05
	0.003								0.051
	0.007								0.0001198
	1.841e-05								0.0008853
	6.136e-06								0.001
	3.681e-05								0.045
	0.0001411								6.656e-06
	0.001								1.997e-05
	0.001								1.331e-05
	0.006								3.328e-05
	5.522e-05								6.656e-06
	6.136e-06								9.985e-05
	0.0002516								0.103
	0.0004111								0.017
	2.454e-05								0.002
	6.136e-06								6.656e-06
	1.227e-05								1.331e-05
	0.0007731								5.325e-05
	0.005								9.985e-05
	6.136e-06								4.659e-05
	0.001								0.0001664
	2.454e-05								0.001
	3.681e-05								6.656e-06
	6.136e-06								0.002
	1.227e-05								1.997e-05
	0.0006442								0.017
	1.227e-05								0.081
	2.454e-05								0.002
	6.136e-06								0.024
	0.002								2.663e-05
	0.001								6.656e-06
	0.033								1.331e-05
	1.227e-05								0.0006856
	3.681e-05								0.004
	6.136e-06								1.331e-05
	3.068e-05								2.663e-05
	6.136e-06								0.007
	6.136e-06								0.0003328
	6.136e-06								0.008
	0.000951								6.656e-05
	0.001								0.0005325
	6.136e-06								5.991e-05
	0.003								0.06
	6.136e-06								1.331e-05
	1.227e-05								2.663e-05
	6.136e-06								1.331e-05
	6.136e-06								1.331e-05
	0.0009142								6.656e-06
	0.0002147								6.656e-06
	6.136e-06								6.656e-06
	3.681e-05								0.002
	0.0001779								0.052
	0.0003129								5.991e-05
	1.227e-05								2.663e-05
[truncated: 193 more rows]
[truncated: 10 more columns]

## Sheet: void sizes compiled
#	2043	2045	2067	2075	2081	2097	2113	2118	2123	2125	2141	4379	4386	4390	4393	1994	1961	2000	2053	2061	2079	2090	2095	2115	2117	2119	2139	4383	4397	4402	4411	4419	4422	2132	2055	2073	2084	2024	2057	2086	2099	2102	2105	4427	4429	4434	4437	4439	4443
[truncated: 1,945 more rows]

[truncated: 12 more sheets:  55% RH, 75% RH, 95% RH, Global system variance and data,  root & no root variance, phenotype reference sheet, cost estimates, nutrient study summary, new nutrient data std error, nutrient study all data , RH with salts summary , RH with salts all data]
